# Supplementary material for: Gene Set-Based Module Discovery Decodes cis-Regulatory Codes Governing Diverse Gene Expression across Human Multiple Tissues
Source: PLoS One. 2010 Jun 9;5(6):e10910. doi: 10.1371/journal.pone.0010910 (PMC2882937; doi:10.1371/journal.pone.0010910)
Supplement: Table S2 — p-values by BEEM, EEM and SSA (GS:curated, Exp:multiple tissues). (0.10 MB XLS) [file pone.0010910.s002.xls]

## Sheet: Sheet2
Table S2. p-values by BEEM, EEM and SSA.
GS:curated, Exp:multiple tissues
	BEEM	EEM	SSA
4NQO_ESR_WS_UNREG	0.637041	0.660367	0.00101189
4NQO_UNIQUE_FIBRO_UP	0.304216	0.750792	0.000713909
5FU_RESIST_GASTRIC_DN	0.99506	1.23099	3.32368e-11
5FU_RESIST_GASTRIC_UP	0.689919	0.814294	1.03406e-05
ABBUD_LIF_DN	0.117283	1.49672	5.18513e-06
ABBUD_LIF_GH3_UP	0.0848885	1.05392	3.37921e-09
ABBUD_LIF_UP	1.96004	1.26158	0.00439254
ABRAHAM_AL_VS_MM_DN	0.247244	0.956286	2.89298e-16
ABRAHAM_AL_VS_MM_UP	3.72508	1.4367	0.00184995
ABRAHAM_MM_VS_AL_DN	4.10087	1.54595	0.000178901
ABRAHAM_MM_VS_AL_UP	0.310131	1.30676	1.15719e-15
ACHPATHWAY	0.0527129	1.28829	6.88048e-14
ACTINYPATHWAY	0.713254	4.01224	0
AD12_24HRS_DN	0.284021	0.922134	2.3934e-06
AD12_32HRS_DN	0.422257	1.08796	4.30383e-08
AD12_48HRS_DN	3.21897	1.05177	6.73294e-06
AD12_ANY_DN	0.664855	0.686117	0.00215198
ADDYA_K562_HEMIN_TREATMENT	0.532263	0.231393	2.05893
ADIPOCYTE_PPARG_UP	2.6794	0.970745	9.60366e-05
ADIPOGENESIS_HMSC_CLASS1_UP	3.15581	3.79851	1.17809
ADIPOGENESIS_HMSC_CLASS2_UP	0.0527129	1.22503	1.93483e-12
ADIPOGENESIS_HMSC_CLASS3_UP	5.46417	0.16645	2.3485
ADIPOGENESIS_HMSC_CLASS8_DN	6.99162	0.34294	0.849312
ADIP_DIFF_CLUSTER1	6.60596	1.62332	0.889638
ADIP_DIFF_CLUSTER2	0.985188	0.638769	1.20135
ADIP_DIFF_CLUSTER3	0.0849192	0.994987	6.72586e-07
ADIP_DIFF_CLUSTER4	11.9666	8.23034	0.600564
ADIP_DIFF_CLUSTER5	15.5227	10.1465	8.25226
ADIP_DIFF_UP	0.545105	0.124509	2.32423
ADIP_HUMAN_DN	6.43055	4.01563	1.44254
ADIP_HUMAN_UP	1.67927	1.53398	1.38153
ADIP_VS_FIBRO_DN	3.62131	1.25022	0.000283067
ADIP_VS_FIBRO_UP	0.883905	0.47473	0.0474861
ADIP_VS_PREADIP_DN	6.8401	0.717411	0.0655875
ADIP_VS_PREADIP_UP	4.77342e-15	0.428603	0.109793
AGED_MOUSE_CEREBELLUM_DN	0.504265	0.333614	0.000188493
AGED_MOUSE_CEREBELLUM_UP	0.417469	0.301839	0.00220031
AGED_MOUSE_CORTEX_DN	5.8807	1.41595	0.032924
AGED_MOUSE_CORTEX_UP	0.422355	2.57086	2.55396e-09
AGED_MOUSE_HIPPOCAMPUS_ANY_DN	5.37687	0.897522	2.13099
AGED_MOUSE_HIPPOCAMPUS_ANY_UP	1.27777	0.55384	0.00119519
AGED_MOUSE_HIPPOCAMPUS_MULTI_UP	1.15704	1.63115	1.02205e-10
AGED_MOUSE_HYPOTH_DN	5.61829	1.51125	3.21991e-05
AGED_MOUSE_HYPOTH_UP	6.57615	5.73492	1.31158e-12
AGED_MOUSE_MUSCLE_DN	0.0413628	1.21621	9.6348e-07
AGED_MOUSE_MUSCLE_UP	0.562896	1.07616	8.39033e-09
AGED_MOUSE_NEOCORTEX_DN	0.554443	0.323566	0.00111287
AGED_MOUSE_NEOCORTEX_UP	0.287758	1.0125	0.000315513
AGED_MOUSE_RETINA_ANY_UP	0.284021	1.79217	5.65096e-14
AGED_RHESUS_DN	1.53143	4.12194	6.71137e-08
AGED_RHESUS_UP	6.31539e-05	0.285063	0.00185354
AGEING_BRAIN_DN	17.1388	3.64363	1.7976931348623157E308
AGEING_BRAIN_UP	9.83765	0.0318229	1.7976931348623157E308
AGEING_KIDNEY_DN	0.478047	0.553472	0.0271632
AGEING_KIDNEY_SPECIFIC_DN	1.72595	1.00149	0.0974952
AGEING_KIDNEY_SPECIFIC_UP	25.7741	1.22614	1.7976931348623157E308
AGEING_KIDNEY_UP	26.4563	11.9601	1.7976931348623157E308
AGEING_LYMPH_DN	0.0848885	1.14882	2.12592e-08
AGUIRRE_PANCREAS_CHR1	1.83899	0.859347	9.16111e-16
AGUIRRE_PANCREAS_CHR12	1.6163	4.81272	8.98527e-12
AGUIRRE_PANCREAS_CHR17	1.55941	0.916143	7.53525e-11
AGUIRRE_PANCREAS_CHR19	4.75687	6.25966	1.78256e-13
AGUIRRE_PANCREAS_CHR22	1.65922	3.199	2.64814e-10
AGUIRRE_PANCREAS_CHR6	0.0103593	0.670469	3.37509e-09
AGUIRRE_PANCREAS_CHR7	0.184963	0.631167	9.88753e-08
AGUIRRE_PANCREAS_CHR8	0.459244	0.881368	7.21583e-10
AGUIRRE_PANCREAS_CHR9	0.596078	1.21405	0
AHSPPATHWAY	6.57128	3.19073	0.0473094
AKTPATHWAY	0.510557	1.12202	0
ALANINE_AND_ASPARTATE_METABOLISM	0.185691	1.69485	3.2052e-08
ALCALAY_AML_NPMC_DN	22.5679	3.69647	1.7976931348623157E308
ALCALAY_AML_NPMC_UP	4.34869	0.0843392	2.89724
ALKPATHWAY	0.00477381	0.792447	8.92878e-06
ALZHEIMERS_DISEASE_DN	39.6978	16.3474	1.7976931348623157E308
ALZHEIMERS_DISEASE_UP	6.92787	5.82302	8.05498
ALZHEIMERS_INCIPIENT_DN	9.50431	3.90126	2.46565
ALZHEIMERS_INCIPIENT_UP	0.904686	1.91048	0.391253
AMINOACYL_TRNA_BIOSYNTHESIS	5.58213	5.70786	0
AMIPATHWAY	3.69618	2.81566	0.0238702
ANDROGEN_AND_ESTROGEN_METABOLISM	3.0224	0.960544	8.64333e-05
ANDROGEN_GENES	0.410203	0.295206	9.45245e-06
APOPTOSIS	3.56567	1.10503	0.00351605
APOPTOSIS_GENMAPP	3.22681	2.3966	2.29309e-07
APOPTOSIS_KEGG	6.12105	2.14928	1.05366e-07
APPEL_IMATINIB_UP	1.98754	0.8544	0.103484
ARAPPATHWAY	0.0447518	1.88981	6.06707e-12
ARENRF2PATHWAY	0.0527129	1.14642	0
ARGININE_AND_PROLINE_METABOLISM	3.05525	0.414309	0.171775
AS3_FIBRO_C1	0.620988	2.93307	2.35248e-13
AS3_FIBRO_C2	0.620988	2.81673	2.35248e-13
AS3_FIBRO_C3	0.960846	2.13706	9.04663e-06
AS3_FIBRO_C4	0.0214247	1.0718	2.33378e-07
AS3_FIBRO_DN	0.168136	0.755662	0.0565978
AS3_FIBRO_UP	0.960846	2.23767	9.04663e-06
ASTIER_BCELL	0.504265	0.804961	0
ASTIER_FN_DIFF	0.426474	0.737956	0
ASTON_DEPRESSION_DN	18.4974	4.31979	1.7976931348623157E308
ASTON_DEPRESSION_UP	7.6875e-07	0.274361	0.000154533
ASTON_OLIGODENDROGLIA_MYELINATION_SUBSET	11.7653	10.675	1.7976931348623157E308
AT1RPATHWAY	2.89875	0.56339	2.06082e-07
ATMPATHWAY	1.49961	1.09551	2.70994e-10
ATP_SYNTHESIS	2.41663	2.23192	2.6664e-11
ATRBRCAPATHWAY	1.33209	1.20592	3.23068e-08
ATRIA_UP	7.68022	0.391011	1.7976931348623157E308
BADPATHWAY	0.472285	0.831993	4.66664e-08
BAF57_BT549_DN	5.96849	1.99885	3.1172
BAF57_BT549_UP	25.6185	0.824237	1.7976931348623157E308
BASSO_GERMINAL_CENTER_CD40_DN	7.12837	0.801284	4.16123
BASSO_GERMINAL_CENTER_CD40_UP	15.2848	10.4606	8.16493
BASSO_HCL_DIFF	7.02672	0.16301	3.31505
BASSO_REGULATORY_HUBS	12.0188	4.03125	1.03538
BCL2_FAMILY_AND_REG_NETWORK	1.15442	1.07942	3.91999e-14
BCNU_GLIOMA_MGMT_24HRS_DN	0.44854	1.92559	4.98339e-07
BCNU_GLIOMA_MGMT_48HRS_DN	0.548577	0.544672	1.62661
BCNU_GLIOMA_NOMGMT_48HRS_DN	0.5316	2.03438	3.64924e-05
BCRABL_HL60_AFFY_UP	0.594291	1.02502	4.12486e-12
BCRABL_HL60_CDNA_DN	0.624947	0.693623	6.44258e-08
BCRABL_HL60_CDNA_UP	0.682499	1.05205	1.28829e-08
BCRPATHWAY	0.418906	1.79437	0.000271586
BECKER_CANCER_ASSOCIATED_SUBSET_2	0.347392	1.06334	0.000406363
BECKER_TAMOXIFEN_RESISTANT_DN	0.547472	0.223004	1.17043
BECKER_TAMOXIFEN_RESISTANT_UP	0.410203	0.294271	0.00624733
BENNETT_SLE_UP	4.03747	0.6612	6.09517e-09
BETA_ALANINE_METABOLISM	0.239118	0.741465	0.0111509
BHATTACHARYA_ESC_UP	14.0186	11.8473	0.846492
BILE_ACID_BIOSYNTHESIS	2.4364	0.986864	0.00386978
BIOPEPTIDESPATHWAY	2.10221	1.60418	0.263961
BIOSYNTHESIS_OF_STEROIDS	9.08547	2.10135	0.000523732
BLEO_HUMAN_LYMPH_HIGH_24HRS_UP	6.98176	4.9405	0.845861
BLEO_HUMAN_LYMPH_HIGH_4HRS_UP	0.126897	0.786327	1.06042e-08
BLEO_MOUSE_LYMPH_HIGH_24HRS_DN	7.55622	8.94555	2.80542e-08
BLEO_MOUSE_LYMPH_LOW_24HRS_DN	4.45552	8.97953	2.21795e-15
BLOOD_CLOTTING_CASCADE	7.57217	2.52888	0.0223325
BOQUEST_CD31PLUS_VS_CD31MINUS_DN	61.4062	0.767737	1.7976931348623157E308
BOQUEST_CD31PLUS_VS_CD31MINUS_UP	2.73171	0.00294905	1.7976931348623157E308
BRACX_UP	2.61304	2.10727	0
BRCA1KO_MEF_DN	3.41242	1.72642	0.0011659
BRCA1_MES_UP	1.90843	0.945156	1.73115e-05
BRCA1_OVEREXP_DN	4.87836	4.32587	1.42712e-07
BRCA1_OVEREXP_PROSTATE_DN	0.62341	0.30331	0.0127749
BRCA1_OVEREXP_PROSTATE_UP	0.654851	0.351266	2.73102
BRCA1_OVEREXP_UP	5.59022	3.43302	0.000426694
BRCA1_SW480_DN	0.510557	1.04705	1.07782e-08
BRCA1_SW480_UP	0.267631	1.15384	8.56598e-08
BRCA2_BRCA1_DN	0.0309805	0.565571	3.19923e-06
BRCA2_BRCA1_UP	3.79412	3.46696	2.86122e-08
BRCA_BRCA1_NEG	6.04564	0.0944602	8.75311
BRCA_BRCA1_POS	5.33411	3.32146	0.0108685
BRCA_ER_NEG	17.4513	2.58525	1.7976931348623157E308
BRCA_ER_POS	5.18102	0.0289996	1.7976931348623157E308
BRCA_PROGNOSIS_NEG	13.4028	7.67605	4.32547
BRCA_PROGNOSIS_POS	0.223394	0.495085	0.00023233
BREASTCA_THREE_CLASSES	2.20724	5.56148	2.47193e-09
BREASTCA_TWO_CLASSES	8.36158	4.18241	0.258761
BREAST_CANCER_ESTROGEN_SIGNALING	0.587675	0.337475	10.4422
BREAST_DUCTAL_CARCINOMA_GENES	6.38796	8.477	0.0180655
BRENTANI_CELL_ADHESION	1.94003	2.26719	3.22668
BRENTANI_CELL_CYCLE	16.968	6.58904	14.1764
BRENTANI_CYTOSKELETON	0.814888	2.24708	7.88411e-09
BRENTANI_DEATH	3.0601	1.30235	2.13254e-08
BRENTANI_DNA_METHYLATION_AND_MODIFICATION	1.84375	2.23216	2.93098e-06
BRENTANI_IMMUNE_FUNCTION	4.09882	1.78058	1.69394
BRENTANI_PROTEIN_MODIFICATION	0.523264	0.85413	5.26583e-08
BRENTANI_REPAIR	6.00032	1.53094	0.00104724
BRENTANI_SIGNALING	4.84854	0.310373	0.890533
BRENTANI_TRANSCRIPTION_FACTORS	3.76303	0.372507	0.0136558
BRENTANI_TRANSPORT_OF_VESICLES	0.0873913	0.845991	5.94052e-08
BRG1_ALAB_DN	0.375053	1.17331	0.00101504
BRG1_ALAB_UP	0.156988	0.395332	0.00083302
BRG1_H1299_UP	0.513397	0.860021	1.88895e-09
BRG1_SW13_UP	2.63019	1.83534	1.02603
BROCKE_IL6	7.08837	0.534459	1.49925
BRUNO_IL3_DN	0.513375	0.442997	0.38343
BUTANOATE_METABOLISM	0.185691	0.76802	1.44192e-05
BUT_TSA_UP	0.0214247	0.976563	1.21927e-08
BYSTROM_IL5_DN	2.17488	1.65034	6.10219e-06
BYSTROM_IL5_UP	1.2815	1.14444	1.8444e-08
BYSTRYKH_HSC_BRAIN_CIS_GLOCUS	1.23043	3.63675	2.46264e-11
BYSTRYKH_HSC_BRAIN_TRANS_GLOCUS	1.64728	1.94084	1.13261e-08
BYSTRYKH_HSC_CIS_GLOCUS	0.541051	1.54472	5.54307e-06
BYSTRYKH_HSC_TRANS_GLOCUS	0.671371	1.13566	6.3974e-05
CALCINEURINPATHWAY	1.0809	2.91565	5.89909e-08
CALCINEURIN_NF_AT_SIGNALING	2.03211	0.674627	0.00073763
CALCIUM_REGULATION_IN_CARDIAC_CELLS	7.05062	1.58158	13.7873
CALRES_MOUSE_DN	0.606367	1.42581	4.16589e-14
CALRES_MOUSE_NEOCORTEX_DN	0.760208	4.36684	1.19069e-08
CALRES_MOUSE_NEOCORTEX_UP	0.592361	0.861313	0.000241949
CALRES_MOUSE_UP	0.381493	1.19679	2.25808e-08
CALRES_RHESUS_DN	0.609921	0.967824	4.47515e-10
CALRES_RHESUS_UP	7.68045	1.5781	0.374847
CAMPTOTHECIN_PROBCELL_DN	2.19346	1.41381	1.07598e-11
CANCER_NEOPLASTIC_META_UP	17.0358	16.1366	4.64075
CANCER_UNDIFFERENTIATED_META_UP	33.0681	17.71	1.7976931348623157E308
CANTHARIDIN_DN	12.1621	16.498	4.68978e-05
CARBON_FIXATION	1.98052	2.54199	3.54583e-13
CARDIACEGFPATHWAY	0.347392	0.857277	3.18697e-08
CARIES_PULP_DN	7.53518	2.70056	10.2185
CARIES_PULP_HIGH_UP	21.1309	6.09059	1.7976931348623157E308
CARIES_PULP_UP	41.0878	9.13973	1.7976931348623157E308
CARM_ERPATHWAY	4.6169e-08	0.952154	1.22658e-09
CASPASEPATHWAY	3.19529	2.18984	7.17458e-08
CCR3PATHWAY	1.2125	2.83647	6.25275e-10
CCR5PATHWAY	0.284021	0.922628	1.02295e-06
CDC42RACPATHWAY	1.66137	5.09369	0
CDMACPATHWAY	0.0527129	1.03385	2.74833e-15
CELLCYCLEPATHWAY	2.33905	1.86194	0.00185632
CELL_ADHESION	3.36412	0.694899	11.1388
CELL_ADHESION_MOLECULE_ACTIVITY	0.72191	0.1906	1.25943
CELL_ADHESION_RECEPTOR_ACTIVITY	1.37669	2.13638	0.216028
CELL_CYCLE	21.6554	12.6936	1.7976931348623157E308
CELL_CYCLE_ARREST	0.435202	0.650855	1.20318e-07
CELL_CYCLE_CHECKPOINT	6.07	2.78273	0.0135889
CELL_CYCLE_KEGG	20.6848	11.8814	1.7976931348623157E308
CELL_CYCLE_REGULATOR	1.02434	0.796398	1.62971e-14
CELL_GROWTH_AND_OR_MAINTENANCE	0.000148825	0.183493	0.0600552
CELL_MOTILITY	9.75338	3.56371	0.510042
CELL_PROLIFERATION	1.30704	0.851701	0.481926
CELL_SURFACE_RECEPTOR_LINKED_SIGNAL_TRANSDUCTION	3.10418	0.0762825	3.30458
CERAMIDEPATHWAY	0.614771	1.31888	0
CHANG_SERUM_RESPONSE_DN	1.66255	0.175483	2.63819
CHANG_SERUM_RESPONSE_UP	18.8176	14.5054	1.43125
CHAUHAN_2ME2	4.36385	6.1994	8.46698e-10
CHAUVIN_ANDROGEN_REGULATED_GENES	0.0229255	0.687104	0.000208216
CHEMICALPATHWAY	0.42797	1.98711	0
CHEN_HOXA5_TARGETS_DN	0.128818	0.673804	0.0459045
CHEN_HOXA5_TARGETS_UP	7.31453	2.67897	0.0191575
CHEN_LUNG_SURVIVAL	1.56836	0.912964	0.00272986
CHESLER_BRAIN_CIS_GENES	0.639236	1.19918	4.54125e-05
CHESLER_BRAIN_HIGHEST_VARIANCE_GENES	0.637041	1.45485	2.48186e-05
CHESLER_BRAIN_NEURAL_HIGH_GENES	0.614771	2.11404	0.00123094
CHESLER_BRAIN_ONLY_SUBSET	0.00278193	0.875822	6.08953e-06
CHESLER_HIGHEST_FOLD_RANGE_GENES	1.17087	3.382	0.00447453
CHIARETTI_T_ALL	8.46885	0.0840519	1.7976931348623157E308
CHIARETTI_T_ALL_DIFF	8.46353	0.756707	1.7976931348623157E308
CHIARETTI_ZAP70_DIFF	4.40374	1.00123	1.56283
CHOLESTEROL_BIOSYNTHESIS	7.75562	4.57601	0.249691
CIRCADIAN_EXERCISE	0.838109	1.20207	1.20541e-15
CIS_RESIST_GASTRIC_UP	0.870699	0.968345	0.000365167
CIS_XPC_DN	0.599694	1.32966	1.56513e-06
CIS_XPC_UP	8.03498	1.69337	10.4367
CITED1_KO_HET_DN	0.5316	1.23927	1.58775e-06
CITED1_KO_HET_UP	0.381493	2.14736	6.73658e-05
CITRATE_CYCLE_TCA_CYCLE	3.67948	3.87436	4.82164e-17
CK1PATHWAY	2.33499	1.09401	0.00101464
CMV-UV_HCMV_6HRS_DN	0.00366971	0.225131	0.00454683
CMV-UV_HCMV_6HRS_UP	4.27705	0.397843	0.272255
CMV_24HRS_DN	26.164	1.95889	1.7976931348623157E308
CMV_24HRS_UP	1.59012	2.67823	0.000188602
CMV_8HRS_DN	1.44517	0.876176	0.00806958
CMV_8HRS_UP	2.2226	2.25622	8.19315e-11
CMV_ALL_DN	27.8299	1.22622	1.7976931348623157E308
CMV_ALL_UP	4.40334	2.48861	0.000197527
CMV_HCMV_6HRS_DN	6.76503	0.422638	0.10549
CMV_HCMV_6HRS_UP	0.284021	0.938511	2.32403e-13
CMV_HCMV_TIMECOURSE_12HRS_UP	2.74921	0.748268	9.39207e-06
CMV_HCMV_TIMECOURSE_14HRS_DN	0.129791	0.938635	0.00236826
CMV_HCMV_TIMECOURSE_14HRS_UP	3.701	1.12502	1.92865e-16
CMV_HCMV_TIMECOURSE_16HRS_DN	0.748196	1.72725	0.000525146
CMV_HCMV_TIMECOURSE_16HRS_UP	0.476921	0.632989	2.30665e-08
CMV_HCMV_TIMECOURSE_18HRS_DN	0.616257	2.52148	0.00011505
CMV_HCMV_TIMECOURSE_18HRS_UP	2.84806	1.84129	1.316e-05
CMV_HCMV_TIMECOURSE_1HR_DN	1.99886e-05	0.500583	0.00711668
CMV_HCMV_TIMECOURSE_20HRS_DN	0.000576825	0.745157	0.171603
CMV_HCMV_TIMECOURSE_20HRS_UP	1.38074	1.47357	0.000312895
CMV_HCMV_TIMECOURSE_24HRS_DN	5.47837	0.457838	0.520885
CMV_HCMV_TIMECOURSE_24HRS_UP	1.76491	0.688011	0.00658895
CMV_HCMV_TIMECOURSE_48HRS_DN	0.508068	0.131104	3.25835
CMV_HCMV_TIMECOURSE_48HRS_UP	0.464942	1.41495	0.534753
CMV_HCMV_TIMECOURSE_4HRS_DN	0.624947	1.35016	4.25434e-10
CMV_HCMV_TIMECOURSE_6HRS_DN	1.93694	0.49636	1.64514e-08
CMV_HCMV_TIMECOURSE_8HRS_UP	1.58921e-07	0.986028	4.04894e-11
CMV_HCMV_TIMECOURSE_ALL_DN	0.00403382	0.0364155	1.7976931348623157E308
CMV_HCMV_TIMECOURSE_ALL_UP	4.16167	1.68336	0.382935
CMV_IE86_UP	33.1886	22.6323	1.7976931348623157E308
CMV_UV-CMV_COMMON_HCMV_6HRS_DN	3.99038	0.728748	9.75436e-05
CMV_UV-CMV_COMMON_HCMV_6HRS_UP	0.510557	1.00785	3.52172e-13
COCAINE_BRAIN_4WKS_UP	0.233512	0.250862	0.00456063
COCAINE_BRAIN_5D_UP	6.40852	4.15918	10.7932
COLLER_MYC_UP	5.28666	4.02843	0.00612457
CORDERO_KRAS_KD_VS_CONTROL_DN	0.233512	0.43112	1.77019e-05
CORDERO_KRAS_KD_VS_CONTROL_UP	12.6052	1.48382	12.663
CORTEX_ENRICHMENT_LATE_UP	0.0848885	1.10965	0
CPR_LOW_LIVER_DN	0.560259	1.21838	1.69312e-12
CPR_LOW_LIVER_UP	4.43105	2.8301	0.000932162
CPR_NULL-LOW_LIVER_UP	0.614771	1.08871	4.42758e-09
CPR_NULL_LIVER_UP	2.90215	1.05062	0.0481674
CREBPATHWAY	0.99332	1.58172	0.00193288
CREB_BRAIN_2WKS_UP	1.39954	2.28069	0.060975
CREB_BRAIN_8WKS_DN	0.912	0.373231	0.0572335
CREB_BRAIN_8WKS_UP	8.52521	1.66409	12.5492
CROMER_HYPOPHARYNGEAL_MET_VS_NON_DN	4.92559	0.897091	5.11512
CROMER_HYPOPHARYNGEAL_MET_VS_NON_UP	0.491237	1.9114	0.000341008
CROONQUIST_IL6_RAS_DN	12.1786	11.0014	3.90545
CROONQUIST_IL6_RAS_UP	5.55093	3.29011	0.317737
CROONQUIST_IL6_STARVE_UP	25.9528	20.4424	1.7976931348623157E308
CROONQUIST_IL6_STROMA_UP	14.054	2.35708	12.2519
CROONQUIST_RAS_STROMA_DN	10.1568	3.09256	0.697685
CROONQUIST_RAS_STROMA_UP	0.185691	1.74593	0.0292786
CSKPATHWAY	3.69618	2.8549	0.0238702
CTLA4PATHWAY	3.20229	3.28903	0.00770962
CTNNB1_oncogenic_signature	1.75579	1.73672	4.76916e-05
CXCR4PATHWAY	0.411078	1.80319	1.97976e-13
DAC_BLADDER_UP	0.620988	0.618265	0.00417163
DAC_FIBRO_DN	7.68836	8.20997	0.113263
DAC_FIBRO_UP	0.707663	0.824814	0.000128229
DAC_IFN_BLADDER_UP	1.29436	1.07995	4.17303e-09
DAC_PANC50_UP	2.53661	0.291767	0.266114
DAC_PANC_UP	0.422812	0.114464	1.7976931348623157E308
DAVIES_MGUS_MM	3.32041	1.16623	0.0125048
DAVIES_N	3.61457	1.73804	0.002503
DEATHPATHWAY	1.88724	0.652459	1.38373e-10
DER_IFNA_UP	6.59555	6.89412	7.42349e-11
DER_IFNB_UP	7.22263	7.18166	6.09583e-08
DER_IFNG_UP	4.47122	5.86557	1.38413e-08
DFOSB_BRAIN_2WKS_UP	4.49749	3.87627	9.88803
DFOSB_BRAIN_8WKS_UP	2.94504	2.64565	0.12889
DIAB_NEPH_DN	4.97173	1.14145	9.08901
DIAB_NEPH_UP	1.96483	0.141482	2.68747
DISTECHE_XINACTIVATED_GENES	0.594291	4.22066	0
DNA_DAMAGE_SIGNALING	6.14534	1.95212	0.469832
DNA_REPLICATION_REACTOME	16.7996	12.0618	11.8393
DNMT1_KO_DN	1.3385	1.00353	2.50435e-06
DNMT1_KO_UP	0.641266	0.395091	0.0160952
DORSAM_HOXA9_DN	1.7629	0.850203	1.39951e-08
DORSAM_HOXA9_UP	1.01658	1.8331	1.68987e-11
DORSEY_DOXYCYCLINE_UP	0.254228	0.968111	0.60723
DOX_RESIST_GASTRIC_DN	0.422257	1.04968	0
DOX_RESIST_GASTRIC_UP	33.5502	23.7228	1.7976931348623157E308
DRUG_RESISTANCE_AND_METABOLISM	0.244005	0.273906	0.139952
DSRNA_UP	5.18046	2.93704	1.43123e-06
E2F3_ONCOGENIC_SIGNATURE	5.79012	0.681347	5.69839
ECMPATHWAY	0.179315	1.91514	1.51727e-12
EDG1PATHWAY	0.134364	1.36493	0.000105912
EGFPATHWAY	0.117283	0.699667	2.65065e-12
EGF_HDMEC_UP	4.11465	0.420008	0.018653
EICOSANOID_SYNTHESIS	0.826449	1.30201	2.05522e-11
EIF4PATHWAY	0.664855	1.70644	0
ELECTRON_TRANSPORT	4.13282	0.32853	0.557487
ELECTRON_TRANSPORTER_ACTIVITY	1.80777	0.83761	1.98127
ELECTRON_TRANSPORT_CHAIN	21.5485	24.2007	0.564227
ELONGINA_KO_DN	6.49392	1.06976	0.322151
ELONGINA_KO_UP	19.3861	0.826614	1.7976931348623157E308
EMT_DN	4.50116	0.480377	0.0393507
EMT_UP	13.2618	1.12092	6.0749
EPOPATHWAY	0.614771	1.20742	0
ERKPATHWAY	0.839193	1.62266	1.73439e-09
ERM_KO_SERTOLI_DN	1.19337	1.70173	0.000710312
ERM_KO_TESTES_DN	2.38003	1.90398	1.55625e-05
ESR_FIBROBLAST_UP	0.0747905	1.33856	0.296532
ET743PT650_COLONCA_DN	0.247719	0.463124	6.64422e-13
ET743_HELA_UP	2.1573	0.669081	0.0127731
ET743_RESIST_DN	7.13845	1.51563	1.60256
ET743_RESIST_UP	0.695379	0.869982	0
ET743_SARCOMA_24HRS_DN	4.94364	5.5007	4.04848e-05
ET743_SARCOMA_48HRS_DN	14.1764	19.4143	0.0199975
ET743_SARCOMA_6HRS_UP	1.01658	1.88721	9.60323e-10
ET743_SARCOMA_72HRS_DN	9.79895	16.9684	0.0282923
ET743_SARCOMA_72HRS_UP	2.10205	0.932624	2.26196e-07
ET743_SARCOMA_DN	13.1313	19.4991	0.128983
ET743_SARCOMA_UP	2.49155	1.46756	1.12423e-05
EXTRINSICPATHWAY	8.11825	3.56074	0.00692867
FALT_BCLL_DN	2.29203	1.47071	2.79173e-14
FALT_BCLL_IG_MUTATED_VS_WT_DN	3.53286	3.08136	5.83699e-10
FALT_BCLL_IG_MUTATED_VS_WT_UP	0.590475	0.360364	6.58958e-10
FALT_BCLL_UP	1.36826	2.4095	9.42403e-08
FASPATHWAY	0.562896	1.5502	1.82258e-14
FATTY_ACID_DEGRADATION	0.0584234	0.754188	9.20399e-08
FATTY_ACID_METABOLISM	13.946	0.108487	3.98967
FCER1PATHWAY	0.518162	1.73735	0.000302699
FERNANDEZ_MYC_TARGETS	3.48319	3.8181	0.014746
FERRANDO_MLL_T_ALL_DN	13.109	7.88433	2.13459
FERRANDO_MLL_T_ALL_UP	3.28625	2.31142	0.0201182
FERRANDO_TAL1_NEIGHBORS	2.56517	1.98732	4.42518e-06
FERRANDO_T_CELL_DIFFERENTIATION_PATHWAY	2.14516	1.74274	0.00811378
FERRARI_4HPR_UP	0.381493	0.826153	0.000110228
FETAL_LIVER_ENRICHED_TRANSCRIPTION_FACTORS	2.08949	2.74473	5.45368e-07
FETAL_LIVER_VS_ADULT_LIVER_GNF2	25.3965	0.372045	6.74365
FIBRINOLYSISPATHWAY	4.43105	3.86097	1.42185e-05
FLAGELLAR_ASSEMBLY	2.41663	2.08688	2.6664e-11
FLECHNER_KIDNEY_TRANSPLANT_REJECTION_DN	3.58798	0.236764	1.7976931348623157E308
FLECHNER_KIDNEY_TRANSPLANT_REJECTION_PBL_DN	3.81192	6.10753	2.08805e-08
FLECHNER_KIDNEY_TRANSPLANT_REJECTION_PBL_UP	2.22586	1.82381	3.84943e-06
FLECHNER_KIDNEY_TRANSPLANT_REJECTION_UP	21.4628	14.6024	1.7976931348623157E308
FLECHNER_KIDNEY_TRANSPLANT_WELL_DN	0.871372	2.18942	0
FLECHNER_KIDNEY_TRANSPLANT_WELL_PBL_DN	0.653265	2.12572	1.16344e-06
FLECHNER_KIDNEY_TRANSPLANT_WELL_PBL_UP	10.8	10.437	0.00058483
FLECHNER_KIDNEY_TRANSPLANT_WELL_UP	22.2257	20.3776	2.0087
FLOTHO_CASP8AP2_MRD_DIFF	8.10205	14.5237	1.57421e-05
FMLPPATHWAY	1.30872	1.97286	0.00488651
FRASOR_ER_DN	2.28118	0.466757	6.38169
FRASOR_ER_UP	0.0546334	0.504261	0.0115488
FRUCTOSE_AND_MANNOSE_METABOLISM	0.615344	1.70313	6.89494e-15
FSH_GRANULOSA_DN	0.597592	0.614447	0.0199842
FSH_GRANULOSA_UP	0.772862	0.377168	0.00057852
FSH_HUMAN_GRANULOSA_UP	1.2559	1.01557	4.47918e-09
FSH_OVARY_MCV152_DN	1.59348	4.26804	4.94889e-10
FSH_OVARY_MCV152_UP	0.505026	0.525933	0.131701
G13_SIGNALING_PATHWAY	1.1187	2.99952	1.44649e-16
G1PATHWAY	2.33534	3.16314	1.14297e-10
G1_TO_S_CELL_CYCLE_REACTOME	13.5831	8.23959	8.746
G2PATHWAY	3.39649	2.72808	0.00293502
GALE_FLT3ANDAPL_UP	2.84753	1.69163	1.02626e-05
GALINDO_ACT_UP	3.90327	1.95956	0.486204
GAMMA-UV_FIBRO_DN	0.0413628	0.541898	5.72204e-07
GAMMA-UV_FIBRO_UP	0.00159091	0.756992	9.12736e-14
GAMMA_ESR_OLD_UNREG	0.0218039	0.978206	1.8265e-07
GAMMA_ESR_WS_UNREG	0.026552	0.950235	4.37015e-07
GAMMA_HEXACHLOROCYCLOHEXANE_DEGRADATION	5.89242	0.626419	0.000220617
GAMMA_UNIQUE_FIBRO_DN	0.0867533	1.00675	2.54428e-05
GAY_YY1_DN	29.8753	7.00679	1.7976931348623157E308
GAY_YY1_UP	3.10272	0.242273	7.06594
GCRPATHWAY	0.735657	1.92401	1.0089e-09
GENOTOXINS_24HRS_DISCR	3.22644	5.23806	1.07523e-13
GENOTOXINS_4HRS_DISCR	0.857268	2.45714	1.04333e-11
GENOTOXINS_ALL_24HRS_REG	1.89984	2.72907	5.78596e-16
GENOTOXINS_ALL_4HRS_REG	7.0243	6.30593	0.000256523
GERY_CEBP_TARGETS	0.562121	0.260823	2.77311
GHPATHWAY	0.185691	0.833155	1.44649e-16
GH_AUTOCRINE_DN	1.32585	1.34683	0.208637
GH_AUTOCRINE_UP	0.0700296	1.38949	0.0226139
GH_EXOGENOUS_ALL_UP	0.287186	0.523589	7.4373e-11
GH_EXOGENOUS_ANY_DN	0.0094374	0.603556	0.00873226
GH_EXOGENOUS_ANY_UP	3.8526	0.856445	5.94886
GH_EXOGENOUS_EARLY_UP	0.422257	0.989885	0
GH_EXOGENOUS_LATE_DN	0.055401	0.374844	0.00044798
GH_EXOGENOUS_LATE_UP	0.57636	0.433759	0.289372
GH_EXOGENOUS_MIDDLE_UP	3.66637	2.66237	5.16093
GH_GHRHR_KO_24HRS_DN	7.69904	4.84297	9.37813e-05
GH_GHRHR_KO_24HRS_UP	0.621821	0.147038	0.00838063
GH_GHRHR_KO_6HRS_DN	0.615344	1.96726	6.12348e-15
GH_GHRHR_KO_6HRS_UP	0.332134	0.764394	0.000101097
GH_HYPOPHYSECTOMY_RAT_DN	1.03614	1.00099	2.21189e-11
GH_HYPOPHYSECTOMY_RAT_UP	0.882475	2.16684	8.38709e-12
GILDEA_BLADDER_UP	9.12032	2.07772	4.64228
GLEEVECPATHWAY	0.347392	1.01822	9.95668e-14
GLUCONEOGENESIS	3.90584	1.60813	0.000961844
GLUTAMATE_METABOLISM	1.02042	2.17229	2.09768e-08
GLUTATHIONE_METABOLISM	0.727265	0.794932	0.00279192
GLYCEROLIPID_METABOLISM	2.44233	0.466062	0.000252347
GLYCEROPHOSPHOLIPID_METABOLISM	0.0236206	0.392351	5.79293e-07
GLYCINE_SERINE_AND_THREONINE_METABOLISM	0.226844	0.565494	0.000871231
GLYCOGEN	0.0848885	1.06558	0
GLYCOGEN_METABOLISM	0.472285	1.29097	5.68661e-08
GLYCOLYSIS	3.77312	1.55526	0.002846
GLYCOLYSIS_AND_GLUCONEOGENESIS	3.23677	2.36831	8.15077e-05
GNATENKO_PLATELET	2.29203	4.02232	4.57878e-05
GNATENKO_PLATELET_UP	2.29203	4.03267	4.57878e-05
GN_CAMP_GRANULOSA_DN	0.391543	0.13547	0.134464
GN_CAMP_GRANULOSA_UP	0.128818	0.271938	0.00986451
GOLDRATH_CELLCYCLE	17.8405	8.87509	3.9804
GOLDRATH_CYTOLYTIC	3.43737	1.68524	0.00581078
GOLDRATH_HP	8.85654	5.62275	4.15283e-06
GOLDRATH_MEMORY	0.280536	0.293963	4.78834e-08
GOLUB_ALL_VS_AML_DN	1.91903	1.46664	8.10624e-10
GOLUB_ALL_VS_AML_UP	3.5968	4.71447	1.16249e-09
GO_ROS	0.620988	0.603975	9.75374e-08
GPCRDB_CLASS_A_RHODOPSIN_LIKE	2.19412	0.0898059	2.87382
GPCRDB_CLASS_B_SECRETIN_LIKE	0.552555	1.09541	7.02747e-07
GPCRDB_OTHER	0.459244	0.545181	0.0549409
GPCRPATHWAY	1.48427	2.69708	0.000580851
GPCRS_CLASS_A_RHODOPSIN_LIKE	1.14623	0.150506	3.53729
GPCRS_CLASS_B_SECRETIN_LIKE	0.552555	0.928009	7.02747e-07
GRANDVAUX_IRF3_DN	0.908564	1.46147	2.82018e-13
GREENBAUM_E2A_DN	1.21484	2.12281	4.82164e-17
GREENBAUM_E2A_UP	13.5511	10.145	9.82457
GSK3PATHWAY	0.450517	0.942364	1.29847e-13
GUO_HEX_DN	3.2842	0.929822	0.424123
GUO_HEX_UP	0.609941	1.7684	2.88787e-05
G_PROTEIN_SIGNALING	1.97193	0.877217	0.0816778
H2O2_CSBCOMBINED	0.803101	1.08999	0
H2O2_CSBDIFF_C1	0.624947	0.690737	0.000131834
H2O2_CSBDIFF_C2	5.18297	3.34875	4.82164e-17
H2O2_CSBRESCUED_C1_UP	1.23043	3.07499	0.000415913
H2O2_CSBRESCUED_UP	0.942894	1.84672	0.000264697
HADDAD_CD45CD7_PLUS_VS_MINUS_DN	0.137442	0.167967	1.38888
HADDAD_CD45CD7_PLUS_VS_MINUS_UP	3.81655	1.01491	7.85207
HADDAD_HPCLYMPHO_ENRICHED	9.09221	0.00712841	1.7976931348623157E308
HADDAD_HSC_CD10_UP	8.53528	0.011825	1.7976931348623157E308
HADDAD_HSC_CD7_DN	0.137442	0.15814	1.38888
HADDAD_HSC_CD7_UP	3.81655	1.04497	7.85207
HALMOS_CEBP_DN	3.37435	0.835202	0.0401151
HALMOS_CEBP_UP	1.27381	0.995322	1.0149
HANSON_NFKAPPB_IND	0.95746	1.21386	2.55831e-12
HASLINGER_B_CLL_11Q23	0.0132531	0.990362	1.17446e-09
HASLINGER_B_CLL_12	0.619912	4.16664	1.44649e-16
HASLINGER_B_CLL_13Q14	0.230563	1.66056	2.40744e-06
HASLINGER_B_CLL_17P13	0.56688	1.11344	0
HASLINGER_B_CLL_MUTATED	0.0447518	1.06012	8.59698e-14
HBX_HCC_DN	0.40944	0.757826	1.06992e-13
HBX_HCC_UP	1.96485	1.74099	4.87468e-14
HBX_HEP_DN	0.149991	1.09839	0
HBX_HEP_UP	0.812157	1.13233	2.72654e-12
HBX_NL_DN	1.29436	1.95047	9.39858e-12
HBX_NL_UP	0.81637	0.691544	9.64728e-12
HCC_SURVIVAL_GOOD_VS_POOR_DN	23.0612	24.1443	3.30815
HCC_SURVIVAL_GOOD_VS_POOR_UP	32.1905	0.192802	1.7976931348623157E308
HDACI_COLON_BUT12HRS_DN	6.3488	5.09791	0.425103
HDACI_COLON_BUT12HRS_UP	0.526608	1.03266	0.214466
HDACI_COLON_BUT16HRS_DN	7.08892	5.21253	0.274515
HDACI_COLON_BUT16HRS_UP	0.310487	1.87731	0.30844
HDACI_COLON_BUT24HRS_DN	4.12671	2.8115	0.386075
HDACI_COLON_BUT24HRS_UP	0.307975	0.925919	0.869458
HDACI_COLON_BUT2HRS_UP	0.507942	0.175734	0.0507633
HDACI_COLON_BUT30MIN_DN	2.22073	2.2199	8.23834e-09
HDACI_COLON_BUT48HRS_DN	6.72805	6.59376	0.00916363
HDACI_COLON_BUT48HRS_UP	2.62588	0.5621	0.887758
HDACI_COLON_BUT_DN	6.95253	5.72459	0.8134
HDACI_COLON_BUT_UP	1.0044	0.118622	2.11279
HDACI_COLON_CLUSTER10	0.637041	1.4479	5.21235e-05
HDACI_COLON_CLUSTER5	0.672982	2.25082	1.92865e-16
HDACI_COLON_CLUSTER6	2.07263	3.47091	3.52555e-06
HDACI_COLON_CLUSTER9	2.86553e-07	0.255226	9.46247e-07
HDACI_COLON_CUR12HRS_UP	0.0214247	1.05447	4.45278e-09
HDACI_COLON_CUR24HRS_UP	4.03219	5.34119	6.1717e-15
HDACI_COLON_CUR2HRS_UP	3.04394	2.89601	7.39779e-06
HDACI_COLON_CUR48HRS_UP	6.98001	5.59181	5.31625e-05
HDACI_COLON_CURSUL_UP	0.642878	2.19132	0.000550069
HDACI_COLON_CUR_DN	0.620988	0.848304	7.32889e-14
HDACI_COLON_CUR_UP	4.05678	4.38288	0.130895
HDACI_COLON_SUL12HRS_DN	0.766543	1.42453	3.27962e-09
HDACI_COLON_SUL12HRS_UP	1.49872	0.763514	0.000219109
HDACI_COLON_SUL16HRS_DN	1.07404	2.39231	1.4469e-06
HDACI_COLON_SUL16HRS_UP	0.337079	1.17368	5.51961e-05
HDACI_COLON_SUL24HRS_DN	3.12146	2.32103	5.68568e-06
HDACI_COLON_SUL24HRS_UP	2.08534	3.56676	0.00390533
HDACI_COLON_SUL30MIN_DN	2.03068	1.24006	9.24308e-14
HDACI_COLON_SUL48HRS_DN	2.49392	1.39855	1.53979e-05
HDACI_COLON_SUL48HRS_UP	0.705645	1.58617	0.0141924
HDACI_COLON_SUL_DN	3.59239	2.8007	0.000345819
HDACI_COLON_SUL_UP	1.16075	1.80122	0.239496
HDACI_COLON_TSA12HRS_UP	0.389478	1.0437	5.74626e-05
HDACI_COLON_TSA2HRS_DN	0.026552	0.941825	3.89579e-12
HDACI_COLON_TSA2HRS_UP	0.645414	0.277352	0.178145
HDACI_COLON_TSA48HRS_UP	0.0143057	0.712709	2.63445e-05
HDACI_COLON_TSABUT_DN	0.578166	0.984301	2.36342e-12
HDACI_COLON_TSABUT_UP	0.639784	0.212454	0.189054
HDACI_COLON_TSA_DN	1.1859	0.221485	1.07172e-08
HDACI_COLON_TSA_UP	0.689125	0.308853	0.45759
HDACPATHWAY	2.30954	2.37725	0.0315253
HEARTFAILURE_ATRIA_DN	4.43238	3.62288	9.53724e-05
HEARTFAILURE_ATRIA_UP	0.192681	0.682107	2.25148e-06
HEARTFAILURE_VENTRICLE_DN	0.629842	2.30915	0.026792
HEATSHOCK_OLD_UP	1.76782	1.18063	0
HEATSHOCK_YOUNG_UP	2.34575	3.03103	0
HEMATOPOESIS_RELATED_TRANSCRIPTION_FACTORS	0.627039	0.180263	0.114997
HEMATOP_STEM_ALL_UP	2.5154	1.19615	0.00165091
HESS_HOXAANMEIS1_DN	6.00605	3.86974	0.0521441
HESS_HOXAANMEIS1_UP	6.00605	3.79317	0.0521441
HG_PROGERIA_DN	8.35157	6.01494	0.0249716
HIF1_TARGETS	3.58107	1.63708	0.392616
HINATA_NFKB_DN	1.8649	0.922022	0.00744081
HINATA_NFKB_UP	0.77698	0.308455	9.50959
HIPPOCAMPUS_DEVELOPMENT_NEONATAL	0.765868	1.98944	0.0491442
HIPPOCAMPUS_DEVELOPMENT_POSTNATAL	8.89141	3.28184	9.04047
HIPPOCAMPUS_DEVELOPMENT_PRENATAL	5.5372	6.72375	4.47371e-12
HISTIDINE_METABOLISM	1.35352	0.961035	0.0480923
HIVNEFPATHWAY	2.22477	1.09908	5.0674e-09
HOFFMANN_BIVSBII_BI	1.25467	0.499668	0.133262
HOFFMANN_BIVSBII_BI_TABLE2	38.7265	9.40769	1.7976931348623157E308
HOFFMANN_BIVSBII_IMVM	0.534472	0.376699	0.0650513
HOFFMANN_BIVSBII_LGBII	1.19924	0.658698	0.927286
HOFMANN_MANTEL_LYMPHOMA_VS_LYMPH_NODES_DN	1.05711	0.562795	9.15847e-09
HOFMANN_MANTEL_LYMPHOMA_VS_LYMPH_NODES_UP	1.66356	1.08568	2.37515e-06
HOFMANN_MDS_CD34_HIGH_RISK	0.284021	1.82402	2.66564e-12
HOFMANN_MDS_CD34_LOW_AND_HIGH_RISK	0.410203	0.282092	0.0387125
HOFMANN_MDS_CD34_LOW_RISK	0.299254	0.620697	0.00548314
HOGERKORP_ANTI_CD44_UP	0.472285	2.55256	1.81675e-06
HOGERKORP_CD44_DN	0.614771	1.27115	0
HOGERKORP_CD44_UP	0.422257	1.94442	4.48278e-07
HOHENKIRK_MONOCYTE_DEND_DN	18.576	1.22916	14.6324
HOHENKIRK_MONOCYTE_DEND_UP	4.37428	0.610769	2.97266
HOUSTIS_ROS	2.26587	0.852669	0.061119
HOX_GENES	3.78047e-10	0.638407	5.86263e-05
HPV31_DN	4.04417	0.808349	0.0827581
HPV31_UP	0.212571	0.441392	1.12258e-06
HSA00010_GLYCOLYSIS_AND_GLUCONEOGENESIS	3.77312	1.54138	0.000780341
HSA00020_CITRATE_CYCLE	3.25492	2.62175	1.95775e-09
HSA00030_PENTOSE_PHOSPHATE_PATHWAY	0.546622	3.64314	7.46004e-13
HSA00051_FRUCTOSE_AND_MANNOSE_METABOLISM	0.0584181	1.24874	4.84174e-10
HSA00052_GALACTOSE_METABOLISM	0.575417	1.15051	3.76413e-09
HSA00071_FATTY_ACID_METABOLISM	0.496498	0.598735	0.0184282
HSA00100_BIOSYNTHESIS_OF_STEROIDS	10.355	2.61605	0.65384
HSA00120_BILE_ACID_BIOSYNTHESIS	3.23916	0.769165	0.00814036
HSA00150_ANDROGEN_AND_ESTROGEN_METABOLISM	0.620988	0.571022	0.000414989
HSA00190_OXIDATIVE_PHOSPHORYLATION	22.1992	21.2866	1.27566
HSA00220_UREA_CYCLE_AND_METABOLISM_OF_AMINO_GROUPS	6.28592	0.667322	0.0311343
HSA00230_PURINE_METABOLISM	4.24174	1.69452	0.00149776
HSA00240_PYRIMIDINE_METABOLISM	6.45031	3.8162	0.00209923
HSA00251_GLUTAMATE_METABOLISM	0.5316	2.0799	5.1829e-08
HSA00252_ALANINE_AND_ASPARTATE_METABOLISM	0.380527	1.19478	0.000271195
HSA00260_GLYCINE_SERINE_AND_THREONINE_METABOLISM	0.0849192	0.42919	0.0410451
HSA00280_VALINE_LEUCINE_AND_ISOLEUCINE_DEGRADATION	0.922964	0.575219	0.00998855
HSA00310_LYSINE_DEGRADATION	0.799954	0.831501	0.000551272
HSA00330_ARGININE_AND_PROLINE_METABOLISM	3.65013	0.791165	8.62516e-05
HSA00340_HISTIDINE_METABOLISM	1.0595	0.613462	0.00364157
HSA00350_TYROSINE_METABOLISM	1.95364	0.359854	3.86799e-05
HSA00360_PHENYLALANINE_METABOLISM	0.0236787	0.676491	8.69225e-11
HSA00361_GAMMA_HEXACHLOROCYCLOHEXANE_DEGRADATION	2.02688	0.95903	2.92722e-12
HSA00380_TRYPTOPHAN_METABOLISM	0.0236206	0.385183	0.00150947
HSA00410_BETA_ALANINE_METABOLISM	0.381493	0.738547	0.000610309
HSA00450_SELENOAMINO_ACID_METABOLISM	0.510557	1.75977	2.74833e-14
HSA00480_GLUTATHIONE_METABOLISM	0.81637	0.678827	0.00136133
HSA00500_STARCH_AND_SUCROSE_METABOLISM	0.974009	1.88794	2.00411e-08
HSA00510_N_GLYCAN_BIOSYNTHESIS	3.43554	3.99823	0
HSA00512_O_GLYCAN_BIOSYNTHESIS	0.0447518	2.13143	7.90411e-13
HSA00530_AMINOSUGARS_METABOLISM	0.309783	0.940449	7.93248e-11
HSA00561_GLYCEROLIPID_METABOLISM	2.79304	0.377165	0.000265009
HSA00562_INOSITOL_PHOSPHATE_METABOLISM	0.266241	0.934891	1.53403e-07
HSA00564_GLYCEROPHOSPHOLIPID_METABOLISM	0.196958	0.297058	5.38709e-05
HSA00565_ETHER_LIPID_METABOLISM	0.389478	0.971489	2.12353e-07
HSA00590_ARACHIDONIC_ACID_METABOLISM	3.46309	0.499202	0.0331111
HSA00591_LINOLEIC_ACID_METABOLISM	4.09226	0.94743	0.0015885
HSA00600_SPHINGOLIPID_METABOLISM	0.594303	1.01908	7.47627e-11
HSA00620_PYRUVATE_METABOLISM	1.50198	1.03928	9.664e-07
HSA00624_1_AND_2_METHYLNAPHTHALENE_DEGRADATION	0.614771	1.16904	3.94545e-12
HSA00632_BENZOATE_DEGRADATION_VIA_COA_LIGATION	0.496345	1.05494	4.82164e-17
HSA00640_PROPANOATE_METABOLISM	0.637041	0.797306	2.65266e-06
HSA00650_BUTANOATE_METABOLISM	0.181408	0.453152	0.0138688
HSA00710_CARBON_FIXATION	1.80163	2.77869	1.40792e-13
HSA00760_NICOTINATE_AND_NICOTINAMIDE_METABOLISM	0.347392	0.878836	4.03965e-08
HSA00790_FOLATE_BIOSYNTHESIS	1.48684	3.21765	0
HSA00860_PORPHYRIN_AND_CHLOROPHYLL_METABOLISM	5.04409	1.08825	0.0138748
HSA00903_LIMONENE_AND_PINENE_DEGRADATION	0.106122	0.812263	5.53159e-09
HSA00910_NITROGEN_METABOLISM	0.825024	0.859129	1.55935e-10
HSA00960_ALKALOID_BIOSYNTHESIS_II	0.026552	1.09009	4.82164e-15
HSA00970_AMINOACYL_TRNA_BIOSYNTHESIS	7.0263	6.30875	0
HSA00980_METABOLISM_OF_XENOBIOTICS_BY_CYTOCHROME_P450	10.0871	0.673831	2.90226
HSA01030_GLYCAN_STRUCTURES_BIOSYNTHESIS_1	0.757158	1.74833	3.23144e-08
HSA01031_GLYCAN_STRUCTURES_BIOSYNTHESIS_2	0.000893462	0.690819	7.47896e-10
HSA01032_GLYCAN_STRUCTURES_DEGRADATION	1.93561	3.03009	1.3803e-10
HSA01430_CELL_COMMUNICATION	12.3585	2.64081	1.7976931348623157E308
HSA01510_NEURODEGENERATIVE_DISEASES	1.10004	2.92245	0.00330123
HSA02010_ABC_TRANSPORTERS_GENERAL	0.0545772	0.599907	0.0560804
HSA03010_RIBOSOME	35.1986	53.4087	0.000942907
HSA03022_BASAL_TRANSCRIPTION_FACTORS	1.77697	1.9793	0
HSA03030_DNA_POLYMERASE	1.77697	1.03584	1.42431e-13
HSA03050_PROTEASOME	6.52843	11.1861	0
HSA03320_PPAR_SIGNALING_PATHWAY	7.0376	0.477569	1.50459
HSA04010_MAPK_SIGNALING_PATHWAY	0.194988	0.0309372	0.488854
HSA04012_ERBB_SIGNALING_PATHWAY	0.86737	0.307856	0.0316189
HSA04020_CALCIUM_SIGNALING_PATHWAY	5.11988	0.415446	13.8243
HSA04060_CYTOKINE_CYTOKINE_RECEPTOR_INTERACTION	4.16795	0.0646381	1.7976931348623157E308
HSA04070_PHOSPHATIDYLINOSITOL_SIGNALING_SYSTEM	0.547472	0.481739	6.19093e-05
HSA04080_NEUROACTIVE_LIGAND_RECEPTOR_INTERACTION	2.38173	1.59697	1.7976931348623157E308
HSA04110_CELL_CYCLE	20.0058	9.90999	12.495
HSA04115_P53_SIGNALING_PATHWAY	2.45902	1.5558	0.47761
HSA04120_UBIQUITIN_MEDIATED_PROTEOLYSIS	1.40682	2.94572	1.92865e-15
HSA04130_SNARE_INTERACTIONS_IN_VESICULAR_TRANSPORT	0.179315	0.843497	7.66206e-13
HSA04140_REGULATION_OF_AUTOPHAGY	0.0829814	1.15865	0
HSA04150_MTOR_SIGNALING_PATHWAY	0.375053	1.82962	4.7686e-14
HSA04210_APOPTOSIS	3.26914	0.696486	1.79999e-06
HSA04310_WNT_SIGNALING_PATHWAY	0.000981564	0.151557	0.737383
HSA04320_DORSO_VENTRAL_AXIS_FORMATION	0.0848885	1.02824	4.08468e-09
HSA04330_NOTCH_SIGNALING_PATHWAY	0.0203126	0.703052	1.27339e-13
HSA04340_HEDGEHOG_SIGNALING_PATHWAY	0.00803392	0.953809	3.21465e-10
HSA04350_TGF_BETA_SIGNALING_PATHWAY	0.63322	0.200806	0.0187886
HSA04360_AXON_GUIDANCE	0.0420338	0.0416938	0.383628
HSA04370_VEGF_SIGNALING_PATHWAY	0.590475	0.809001	7.4422e-13
HSA04510_FOCAL_ADHESION	17.5022	1.06132	1.7976931348623157E308
HSA04512_ECM_RECEPTOR_INTERACTION	16.2506	3.18077	1.7976931348623157E308
HSA04514_CELL_ADHESION_MOLECULES	11.7393	6.56102	10.8011
HSA04520_ADHERENS_JUNCTION	0.863833	1.01492	0.00074242
HSA04530_TIGHT_JUNCTION	0.0413978	0.266495	1.09365
HSA04540_GAP_JUNCTION	2.89402	0.740616	0.561883
HSA04610_COMPLEMENT_AND_COAGULATION_CASCADES	17.2802	1.90404	1.7976931348623157E308
HSA04612_ANTIGEN_PROCESSING_AND_PRESENTATION	10.8171	12.5031	2.2896
HSA04614_RENIN_ANGIOTENSIN_SYSTEM	5.46946e-07	0.985561	2.93612e-07
HSA04620_TOLL_LIKE_RECEPTOR_SIGNALING_PATHWAY	2.71406	1.22452	0.024579
HSA04630_JAK_STAT_SIGNALING_PATHWAY	1.59893	0.763782	0.361583
HSA04640_HEMATOPOIETIC_CELL_LINEAGE	3.94416	1.18909	10.093
HSA04650_NATURAL_KILLER_CELL_MEDIATED_CYTOTOXICITY	17.2607	5.47682	5.45266
HSA04660_T_CELL_RECEPTOR_SIGNALING_PATHWAY	11.9163	2.67425	7.40281
HSA04662_B_CELL_RECEPTOR_SIGNALING_PATHWAY	7.29773	2.74658	1.95972
HSA04664_FC_EPSILON_RI_SIGNALING_PATHWAY	3.98939	1.63508	0.000648477
HSA04670_LEUKOCYTE_TRANSENDOTHELIAL_MIGRATION	4.91465	2.54027	0.503004
HSA04720_LONG_TERM_POTENTIATION	6.65874	2.44234	4.24596
HSA04730_LONG_TERM_DEPRESSION	2.76762	1.57715	2.77615
HSA04740_OLFACTORY_TRANSDUCTION	0.909366	1.71047	0.157397
HSA04742_TASTE_TRANSDUCTION	0.511993	0.940756	0.000269243
HSA04810_REGULATION_OF_ACTIN_CYTOSKELETON	3.35759	2.24304	0.0451553
HSA04910_INSULIN_SIGNALING_PATHWAY	0.478047	0.176211	1.14777e-10
HSA04912_GNRH_SIGNALING_PATHWAY	0.641948	0.3144	0.269779
HSA04916_MELANOGENESIS	1.12458	1.48407	1.48406
HSA04920_ADIPOCYTOKINE_SIGNALING_PATHWAY	1.11532	0.491957	5.93481e-08
HSA04930_TYPE_II_DIABETES_MELLITUS	0.174441	0.447783	3.13399e-08
HSA04940_TYPE_I_DIABETES_MELLITUS	8.77052	10.424	0.493782
HSA04950_MATURITY_ONSET_DIABETES_OF_THE_YOUNG	2.57036	2.09797	5.47338e-09
HSA05010_ALZHEIMERS_DISEASE	1.94305	1.22453	4.29722e-05
HSA05030_AMYOTROPHIC_LATERAL_SCLEROSIS	1.87553	1.78536	0
HSA05040_HUNTINGTONS_DISEASE	0.472285	1.80629	4.82164e-17
HSA05110_CHOLERA_INFECTION	2.81541	2.27834	1.63972e-09
HSA05120_EPITHELIAL_CELL_SIGNALING_IN_HELICOBACTER_PYLORI_INFECTION	3.41626	1.10473	3.03419e-05
HSA05130_PATHOGENIC_ESCHERICHIA_COLI_INFECTION_EHEC	0.609921	2.25429	7.97258e-06
HSA05131_PATHOGENIC_ESCHERICHIA_COLI_INFECTION_EPEC	0.609921	2.19539	7.97258e-06
HSA05210_COLORECTAL_CANCER	0.056608	1.34016	5.7602e-05
HSA05211_RENAL_CELL_CARCINOMA	0.390443	0.843487	3.67051e-08
HSA05212_PANCREATIC_CANCER	1.82643	1.60013	2.57565e-09
HSA05213_ENDOMETRIAL_CANCER	0.609921	0.904247	8.34323e-05
HSA05214_GLIOMA	1.11539	0.325915	0.0150588
HSA05215_PROSTATE_CANCER	0.391543	0.643281	6.63301e-05
HSA05216_THYROID_CANCER	0.192681	0.753931	7.60197e-10
HSA05217_BASAL_CELL_CARCINOMA	0.0103593	0.62981	0.000332925
HSA05218_MELANOMA	0.406701	0.521872	0.00975661
HSA05219_BLADDER_CANCER	2.15595	0.538207	3.02129e-05
HSA05220_CHRONIC_MYELOID_LEUKEMIA	1.34102	1.2915	1.57218e-10
HSA05221_ACUTE_MYELOID_LEUKEMIA	0.744717	1.04318	1.65482e-10
HSA05222_SMALL_CELL_LUNG_CANCER	2.64128	0.680305	0.505195
HSA05223_NON_SMALL_CELL_LUNG_CANCER	0.605399	1.04904	1.66202e-07
HSC_EARLYPROGENITORS_ADULT	2.52335	2.01253	0.0410047
HSC_EARLYPROGENITORS_FETAL	2.58942	2.07493	0.0505579
HSC_EARLYPROGENITORS_SHARED	2.58942	2.12471	0.0505579
HSC_HSCANDPROGENITORS_ADULT	0.00156761	0.0292825	0.596071
HSC_HSCANDPROGENITORS_FETAL	0.00228463	0.0372398	0.357543
HSC_HSCANDPROGENITORS_SHARED	0.00228463	0.0297218	0.357543
HSC_HSC_ADULT	0.0295767	0.42288	1.18308
HSC_HSC_FETAL	0.189959	0.819909	0.790058
HSC_HSC_SHARED	0.0457826	0.95504	1.03333
HSC_INTERMEDIATEPROGENITORS_ADULT	3.42171	4.5118	3.48727e-06
HSC_INTERMEDIATEPROGENITORS_FETAL	3.15341	4.61223	2.9096e-05
HSC_INTERMEDIATEPROGENITORS_SHARED	3.18881	4.49581	1.31799e-06
HSC_LATEPROGENITORS_ADULT	5.32809	2.09602	1.19119
HSC_LATEPROGENITORS_FETAL	5.05936	1.89856	1.23182
HSC_LATEPROGENITORS_SHARED	5.17794	2.02941	1.19204
HSC_LTHSC_ADULT	6.07973	0.291249	9.4001
HSC_LTHSC_FETAL	3.20109	0.57129	3.77411
HSC_LTHSC_SHARED	3.20109	0.555578	3.77411
HSC_MATURE_ADULT	12.1283	0.0750035	5.62701
HSC_MATURE_FETAL	4.97271	0.0773279	8.80441
HSC_MATURE_SHARED	6.44221	0.241675	5.8636
HSC_STHSC_ADULT	0.736564	0.556385	8.24832e-11
HSC_STHSC_FETAL	0.381493	0.689237	5.81407e-12
HSC_STHSC_SHARED	0.381493	0.725995	5.81407e-12
HSIAO_LIVER_SPECIFIC_GENES	114.837	2.50426	1.7976931348623157E308
HTERT_DN	14.2973	0.704095	10.7977
HTERT_UP	0.427139	0.233302	0.111599
HUMAN_CD34_ENRICHED_TRANSCRIPTION_FACTORS	1.2357	0.552657	0.00742109
HUMAN_MITODB_6_2002	23.9443	17.1842	8.32616
HUMAN_TISSUE_LIVER	12.1849	0.622409	0.0752576
HUMAN_TISSUE_PANCREAS	0.727265	0.66817	2.42832e-09
HUMAN_TISSUE_PLACENTA	4.43105	1.28295	3.19984e-09
HUMAN_TISSUE_TESTIS	20.4054	4.73675	1.7976931348623157E308
HUMAN_TISSUE_THYMUS	1.86787	2.84437	3.73919e-05
HYPERTROPHY_MODEL	1.15207	0.776051	0.000102756
HYPOPHYSECTOMY_RAT_DN	7.74978	0.77809	1.00279
HYPOPHYSECTOMY_RAT_UP	1.54808	8.93986	2.32574e-08
HYPOXIA_FIBRO_UP	0.284021	0.963062	9.38735e-05
HYPOXIA_NORMAL_UP	1.25238	0.186627	1.65639
HYPOXIA_RCC_NOVHL_UP	1.76491	5.62964	9.66497e-13
HYPOXIA_RCC_UP	3.11286	3.65263	1.64027e-07
HYPOXIA_REG_UP	6.87575	0.928	0.428239
HYPOXIA_REVIEW	7.72529	0.200123	7.81199
ICF_DN	0.614771	1.28595	5.16839e-09
ICHIBA_GVHD	14.7027	4.42485	13.7587
IDX_TSA_DN_CLUSTER1	2.09766	0.768415	0.0342937
IDX_TSA_DN_CLUSTER2	1.36034	1.95863	0.126501
IDX_TSA_DN_CLUSTER3	0.627039	0.291506	0.0790637
IDX_TSA_DN_CLUSTER4	2.27016	0.895686	7.2404e-11
IDX_TSA_DN_CLUSTER5	0.772481	1.1154	2.17182e-06
IDX_TSA_DN_CLUSTER6	2.40712	2.56039	2.41082e-16
IDX_TSA_UP_CLUSTER1	1.72998	0.664521	0.0358535
IDX_TSA_UP_CLUSTER2	0.00168269	0.58388	0.0497457
IDX_TSA_UP_CLUSTER3	44.4704	25.0624	1.7976931348623157E308
IDX_TSA_UP_CLUSTER4	3.70024	4.48198	1.057e-05
IDX_TSA_UP_CLUSTER5	9.18539	5.87271	0.0539714
IDX_TSA_UP_CLUSTER6	3.55857	2.87975	2.75976
IFNALPHA_HCC_UP	1.71192	2.21386	5.8824e-15
IFNALPHA_NL_HCC_UP	1.15704	2.39043	0
IFNALPHA_NL_UP	2.67997	2.07252	1.30136e-13
IFNALPHA_RESIST_DN	0.356029	1.0207	1.03036e-07
IFNA_HCMV_6HRS_UP	8.65077	4.11822	0.00501939
IFNA_UV-CMV_COMMON_HCMV_6HRS_UP	5.87332	1.37343	2.79505e-05
IFN_ALL_UP	1.83899	2.38117	1.69239e-14
IFN_ALPHA_UP	2.1645	1.41088	1.07896e-08
IFN_ANY_UP	3.87132	3.15375	2.08511e-06
IFN_BETA_GLIOMA_DN	1.45048	2.10517	0.0026637
IFN_BETA_GLIOMA_UP	0.0905009	0.814297	7.55062e-05
IFN_BETA_UP	3.61172	2.97318	1.05974e-07
IFN_GAMMA_UP	1.44794	2.08229	3.52551e-06
IGF1MTORPATHWAY	0.230563	1.37899	1.92865e-16
IGF1PATHWAY	0.643863	1.07491	9.16111e-16
IGF1_NIH3T3_UP	0.104801	2.03323	0.000144145
IGFR_IR_UP	1.86787	3.92595	0
IGF_VS_PDGF_DN	3.67898	0.373447	0.544607
IGF_VS_PDGF_UP	18.7158	3.66417	15.9546
IGLESIAS_E2FMINUS_DN	3.17644	2.07178	1.44649e-16
IGLESIAS_E2FMINUS_UP	2.04	0.943262	1.7976931348623157E308
IL10PATHWAY	0.897709	1.12291	8.48608e-14
IL12PATHWAY	0.682499	2.26754	1.22889e-09
IL17PATHWAY	1.49961	3.11132	3.66377e-05
IL1RPATHWAY	1.81962	0.845724	2.26841e-10
IL1_CORNEA_DN	1.24725	0.13658	0.0926472
IL1_CORNEA_UP	0.138982	0.165402	1.33516
IL2PATHWAY	0.510557	1.03366	1.34962e-12
IL2RBPATHWAY	1.0595	1.70877	4.31185e-12
IL6PATHWAY	0.578099	0.856063	1.44649e-15
IL6_FIBRO_UP	0.356816	1.96477	0.535131
IL6_SCAR_FIBRO_UP	0.00477381	0.86519	0.00101301
IL7PATHWAY	3.5335	1.1683	8.37759e-09
INFLAMMATORY_RESPONSE_PATHWAY	2.93221	1.46017	0.120125
INFLAMPATHWAY	0.559786	1.96017	3.51421e-11
INNEREAR_UP	0.912	2.92897	0.0793177
INOSITOL_PHOSPHATE_METABOLISM	1.31544	1.05304	3.95064e-08
INOS_ALL_DN	8.52521	0.990716	0.146203
INOS_ALL_UP	8.63865	7.84132	0.000622527
INSULINPATHWAY	0.763923	1.17091	0
INSULIN_ADIP_INSENS_UP	0.420045	1.02357	1.14768e-07
INSULIN_NIH3T3_UP	0.347392	0.985059	1.34877e-05
INSULIN_SIGNALING	0.852064	1.09512	0.000186075
INTEGRINPATHWAY	0.738408	0.836724	7.79681e-05
INTEGRIN_MEDIATED_CELL_ADHESION_KEGG	2.68202	1.36949	0.060588
INTRINSICPATHWAY	8.74666	2.55547	0.639793
IRITANI_ADPROX_DN	1.45655	0.794188	1.73985
IRITANI_ADPROX_LYMPH	8.71583	3.71245	10.5382
IRITANI_ADPROX_UP	4.83229	3.5679	0.0550452
IRITANI_ADPROX_VASC	1.66944	0.321991	1.7976931348623157E308
IRS1_KO_ADIP_DN	0.000180016	0.498762	2.74966
IRS1_KO_ADIP_UP	2.4758	1.57541	0.34403
IRS_KO_ADIP_DN	5.04476	1.75027	2.01731
IRS_KO_ADIP_UP	0.0214247	1.07414	1.56511e-08
JAIN_NEMO_DIFF	2.46433	3.22633	1.77229e-08
JECHLINGER_EMT_DN	1.51706	0.834677	0.00387358
JECHLINGER_EMT_UP	11.832	1.15078	3.83536
JISON_SICKLECELL_DIFF	15.2647	17.8948	0.414338
JISON_SICKLE_CELL	0.513397	0.545309	1.89475e-06
JNK_DN	4.55	0.508102	0.0127484
JNK_UP	0.287186	0.57195	0.000794622
KANG_TERT_DN	0.617636	0.325034	1.19561
KANG_TERT_UP	0.0390391	0.0984338	0.296215
KANNAN_P53_DN	0.0139273	0.974882	4.03947e-08
KANNAN_P53_UP	0.513397	1.1196	4.11026e-06
KENNY_WNT_DN	3.00416	1.60637	6.82008e-09
KENNY_WNT_UP	2.06648	1.12657	9.17515e-08
KERATINOCYTEPATHWAY	1.16894	0.556555	5.61854e-06
KIM_TH_CELLS_DN	0.0480945	1.0171	1.01079e-09
KIM_TH_CELLS_UP	0.379717	0.455908	2.508e-09
KLEIN_PEL_DN	5.84152	1.64917	1.7976931348623157E308
KLEIN_PEL_UP	0.671591	1.45947	2.75491e-06
KNUDSEN_PMNS_DN	27.3499	12.4195	2.55347
KNUDSEN_PMNS_UP	0.142654	1.31137	0.0187606
KREBS_TCA_CYCLE	3.2702	3.83519	1.44649e-16
KRETZSCHMAR_IL6_DIFF	7.08837	0.496646	1.49925
KUMAR_HOXA_DIFF	0.95426	0.130212	4.29201
KUROKAWA_5FU_IFN_SENSITIVE_VS_RESISTANT_DN	0.000893462	0.68396	7.30826e-05
LAL_KO_3MO_UP	3.29262	1.04258	0.940877
LAL_KO_6MO_UP	3.07517	0.539964	1.39373
LAMB_CYCLIN_D1_UP	1.02392	1.27801	1.10863e-10
LAMB_CYCLIN_D3_GLOCUS	11.0455	7.15536	0.0264524
LEE_ACOX1_DN	9.2058	0.174876	1.50818
LEE_ACOX1_UP	0.892527	0.719936	4.72771
LEE_CIP_DN	7.83799	0.868843	0.243195
LEE_CIP_UP	3.58079	0.39831	2.86278
LEE_DENA_DN	11.2936	1.24272	2.5334
LEE_DENA_UP	0.651142	0.403762	2.90382
LEE_E2F1_DN	5.54248	0.987395	0.0525432
LEE_E2F1_UP	3.47498	0.118519	3.14806
LEE_MYC_DN	6.44739	1.01896	2.89603
LEE_MYC_E2F1_DN	7.55014	0.499841	0.675828
LEE_MYC_E2F1_UP	1.52171	1.36053	1.75392
LEE_MYC_TGFA_DN	6.05817	0.222309	0.205988
LEE_MYC_TGFA_UP	0.602538	0.884318	0.771984
LEE_MYC_UP	2.55818	5.39744	0.00060797
LEE_TCELLS10_UP	1.48319	1.08367	0.117126
LEE_TCELLS1_UP	1.48319	1.1225	0.117126
LEE_TCELLS2_UP	37.4068	2.72975	1.7976931348623157E308
LEE_TCELLS3_UP	42.5428	24.2652	1.7976931348623157E308
LEE_TCELLS4_UP	17.7706	4.24258	6.11215
LEE_TCELLS5_UP	0.510557	1.07431	2.00468e-07
LEE_TCELLS6_UP	0.267631	0.680328	0.0202771
LEE_TCELLS8_UP	1.48319	1.05306	0.117126
LEE_TCELLS9_UP	0.562896	2.36374	0.00337211
LEI_HOXC8_DN	2.8869	3.08958	0.220671
LEI_MYB_REGULATED_GENES	2.14038	0.427807	1.7976931348623157E308
LE_MYELIN_DN	2.67153	0.966476	9.20224
LE_MYELIN_UP	18.0773	8.89088	11.8584
LH_GRANULOSA_DN	0.597592	0.552417	0.0199842
LH_GRANULOSA_UP	0.697917	0.359806	0.000467611
LIAN_MYELOID_DIFF_GRANULE	1.45528	2.22974	0.00151513
LIAN_MYELOID_DIFF_RECEPTORS	4.10127	0.714037	0.0710356
LIAN_MYELOID_DIFF_TF	0.554443	1.5089	8.26939e-05
LINDSTEDT_DEND_8H_VS_48H_DN	2.02744	0.373979	0.0233753
LINDSTEDT_DEND_8H_VS_48H_UP	3.37526	0.519211	1.88138
LINDSTEDT_DEND_DN	6.0712	2.11766	1.97747
LINDSTEDT_DEND_UP	4.37697	2.73706	0.0461388
LIN_WNT_UP	3.05025	4.80224	0.00630064
LIZUKA_G1_SM_G2	2.69646	5.89538	0
LIZUKA_G2_GR_G3	0.5316	0.581349	2.64904e-06
LIZUKA_L0_SM_L1	2.66683	3.78881	1.02701e-14
LIZUKA_L1_GR_G1	1.06256	2.50378	0.0198209
LI_FETAL_VS_WT_KIDNEY_DN	41.8127	17.3811	1.7976931348623157E308
LI_FETAL_VS_WT_KIDNEY_UP	1.14093	0.0723294	1.7976931348623157E308
LONGEVITYPATHWAY	0.441606	1.11853	3.96273e-11
LOTEM_LEUKEMIA_UP	0.381493	1.64347	1.11428e-13
LU_IL4BCELL	5.17961	2.25506	0.22226
LVAD_HEARTFAILURE_DN	2.3775	0.271108	0.559294
LVAD_HEARTFAILURE_UP	11.6829	0.364411	1.7976931348623157E308
LYSINE_DEGRADATION	0.347392	1.01652	5.40348e-06
MAGRANGEAS_MULTIPLE_MYELOMA_IGL_VS_IGK_DN	1.25836	0.802212	0.019907
MAMMARY_DEV_UP	2.31761	0.240069	0.0103866
MANALO_HYPOXIA_DN	24.4524	19.8778	12.4988
MANALO_HYPOXIA_UP	15.3647	0.176762	9.47241
MAPKPATHWAY	1.47158	0.169469	9.28477e-11
MAPK_CASCADE	0.284021	0.930698	4.99401e-10
MARSHALL_SPLEEN_BAL	0.472285	2.59951	0.00743425
MARTINELLI_IFNS_DIFF	4.54314	1.42468	0.559174
MATRIX_METALLOPROTEINASES	3.45941	1.45612	0.0001645
MATSUDA_VALPHAINKT_DIFF	1.81356	0.472136	2.49051
MCALPAINPATHWAY	0.00477381	1.83414	5.93544e-14
MEF2DPATHWAY	1.0809	2.9039	7.44967e-10
MENSE_HYPOXIA_TRANSPORTER_GENES	0.548837	0.430216	0.000253823
MENSE_HYPOXIA_UP	0.36958	0.15631	0.0614348
MENSSEN_MYC_UP	6.40126	5.86521	0.00658265
METASTASIS_ADENOCARC_DN	1.91356	1.42671	0.0175095
METASTASIS_ADENOCARC_UP	1.34062	1.87073	6.67512e-12
METPATHWAY	0.00049314	0.636418	9.24203e-09
MIDDLEAGE_DN	8.79113	5.81732	0.12207
MITOCHONDRIA	23.181	15.5512	7.91603
MITOCHONDRIAL_FATTY_ACID_BETAOXIDATION	0.0527129	1.16679	1.10898e-14
MITOCHONDRIAPATHWAY	0.614771	1.28647	0
MMS_HUMAN_LYMPH_HIGH_24HRS_DN	1.27664	3.55808	0
MMS_HUMAN_LYMPH_HIGH_24HRS_UP	2.44527	1.51897	1.41805e-11
MMS_HUMAN_LYMPH_LOW_4HRS_DN	1.68323	2.10894	0
MMS_MOUSE_LYMPH_HIGH_24HRS_UP	1.61856	2.35504	3.08872e-09
MMS_MOUSE_LYMPH_HIGH_4HRS_UP	3.69268	2.98915	3.09088e-09
MOOTHA_VOXPHOS	19.7924	20.7611	0.110172
MOREAUX_TACI_HI_IN_BMPC	3.21023	0.798743	1.84703
MOREAUX_TACI_HI_IN_PPC_UP	13.3416	12.1358	0.157618
MOREAUX_TACI_HI_VS_LOW_DN	19.4125	16.8471	0.440402
MOREAUX_TACI_HI_VS_LOW_UP	2.73263	0.530579	6.28693
MOUSE_TISSUE_TESTIS	6.70341	1.17552	0.752321
MPRPATHWAY	0.899356	1.86153	3.89778e-08
MRNA_PROCESSING	10.8873	18.9177	0
MRNA_PROCESSING_REACTOME	17.6529	27.7956	3.67697e-07
MRNA_SPLICING	11.3647	19.2641	0
MTA3PATHWAY	0.510557	1.03224	2.81348e-10
MTORPATHWAY	0.808304	3.24309	0
MUNSHI_MM_UP	2.03439	2.21727	6.25475e-10
MUNSHI_MM_VS_PCS_UP	2.39648	1.99214	1.62203e-07
MUSCLE_MYOSIN	4.93229	2.01289	5.07285e-09
MYC_ONCOGENIC_SIGNATURE	2.4508	0.788534	0.748989
MYC_TARGETS	7.49367	7.73677	0.0276083
MYOD_BRG1_UP	9.97932	3.4924	0.85245
MYOD_NIH3T3_DN	3.64561	0.273918	0.0148363
MYOD_NIH3T3_UP	4.85346	0.921891	0.223975
NAB_LUNG_DN	3.61586	0.953158	0.4326
NAB_LUNG_UP	0.501546	1.58904	5.17533e-08
NADLER_OBESITY_DN	4.55	1.77405	0.00251727
NADLER_OBESITY_HYPERGLYCEMIA	0.0309805	1.22912	0.00197287
NADLER_OBESITY_UP	4.12798	3.18433	0.0254764
NAKAJIMA_MCSMBP_EOS	2.38042e-06	0.795852	8.95989e-08
NAKAJIMA_MCSMBP_MAST	3.60784	1.26905	4.73365
NAKAJIMA_MCS_UP	2.78875	0.395872	5.18103
NDKDYNAMINPATHWAY	4.42877	4.08172	0.0184136
NELSON_ANDROGEN_DN	0.65012	1.12906	1.56668e-07
NELSON_ANDROGEN_UP	2.63458	0.389634	1.30529
NEMETH_TNF_DN	3.0693	0.9705	0.000216241
NEMETH_TNF_UP	9.69832	4.58067	0.216707
NF90_DN	1.01949	1.08935	0.0709405
NF90_UP	3.06594	1.278	0.006926
NFATPATHWAY	1.49616	1.71765	0.00177324
NFKBPATHWAY	2.73316	1.40746	0
NGFPATHWAY	0.614771	1.191	4.82164e-17
NGUYEN_KERATO_DN	0.620794	0.968453	1.11823e-06
NGUYEN_KERATO_UP	0.117283	1.51266	1.80414e-08
NI2_LUNG_DN	0.026552	0.993187	1.48781e-12
NI2_MOUSE_DN	1.61168	0.750133	0.0978596
NI2_MOUSE_UP	1.93694	0.896436	0.0328202
NICK_RHAPC_UP	0.450541	0.597108	1.43861e-11
NING_COPD_DN	3.78104	3.73634	0.0593313
NING_COPD_UP	4.78848	7.223	0.211355
NITROGEN_METABOLISM	0.411078	0.949352	1.39404e-11
NKCELLSPATHWAY	1.52795	2.51586	5.49397e-12
NKTPATHWAY	3.96786	1.50191	8.28809e-05
NO1PATHWAY	0.514067	1.53857	0.04228
NOS1PATHWAY	2.8869	3.72624	1.74624e-05
NOUZOVA_CPG_H4_UP	1.16905	2.88196	5.87801e-12
NOUZOVA_CPG_METHLTD	0.390443	0.373156	0.00301081
NOVA2_KO_SPLICING	5.472	1.32058	1.56058
NUCLEAR_RECEPTORS	0.336764	0.481017	0.432683
N_GLYCAN_BIOSYNTHESIS	3.86771	4.61175	0
O6BG_RESIST_MEDULLOBLASTOMA_DN	2.74183	4.60001	6.5077e-08
O6BG_RESIST_MEDULLOBLASTOMA_UP	2.37705	1.5283	0.182283
OKUMURA_MC_LPS	0.757295	0.0711252	1.09086
OLDAGE_DN	13.4112	7.41041	1.16227
OLDONLY_FIBRO_DN	0.00249435	0.316094	2.13554e-05
OLDONLY_FIBRO_UP	0.769068	1.69881	1.44649e-16
OLDWERNER_FIBRO_DN	1.28802	2.77238	1.84987e-07
OLDWERNER_FIBRO_UP	0.356029	0.900678	2.85687e-12
OLD_FIBRO_DN	0.555664	2.11294	0.000322915
OLD_FIBRO_UP	1.03276	1.88889	5.95271e-10
OVARIAN_INFERTILITY_GENES	0.347392	1.04353	0.00409713
OXIDATIVE_PHOSPHORYLATION	7.77085	7.64743	6.14907e-05
OXSTRESS_BREASTCA_UP	1.14109	1.45733	0.539337
OXSTRESS_RPETHREE_DN	0.44854	0.590937	0.000483067
OXSTRESS_RPETWO_DN	1.62484	1.66154	1.36692e-05
OXSTRESS_RPE_H2O2HNE_DN	0.336764	0.439179	1.44065e-08
OXSTRESS_RPE_H2O2TBH_DN	0.620988	2.85469	2.35248e-13
OXSTRESS_RPE_HNETBH_DN	0.410203	1.12343	1.00265e-08
P21_ANY_DN	12.8075	7.48021	2.25936
P21_MIDDLE_DN	10.0907	6.43516	0.0824654
P21_P53_ANY_DN	23.6384	15.6732	1.7976931348623157E308
P21_P53_EARLY_DN	7.68836	10.1167	0.0920099
P21_P53_MIDDLE_DN	10.751	8.63535	1.71164
P38MAPKPATHWAY	0.624947	1.10955	8.92003e-14
P53GENES_ALL	2.18101	1.10132	3.67729e-08
P53HYPOXIAPATHWAY	0.707663	1.6419	5.99257e-12
P53PATHWAY	0.787234	2.12222	2.35633e-12
P53_BRCA1_UP	0.495817	0.748147	1.07929e-05
P53_SIGNALING	2.30924	1.21139	0.000127099
PAR1PATHWAY	0.332852	0.971511	1.04918e-05
PARK_HSC_VS_MPP_DN	1.98872	4.06365	9.64327e-17
PARK_HSC_VS_MPP_UP	1.60316	2.26672	0
PARK_MSCS_BOTH	3.58413	5.20916	2.89298e-15
PARK_MSCS_DIFF	1.76434	4.40871	4.82164e-17
PARK_MSCS_LIN2	0.548837	1.53374	4.1534e-09
PARK_RARALPHA_MOD	6.46671	1.30686	0.761561
PARK_RARALPHA_UP	5.18046	2.98883	0.0336414
PARP_KO_DN	4.65198	2.85387	0.00273775
PARP_KO_UP	5.65846	2.64433	0.32648
PASSERINI_ADHESION	0.212571	0.473033	0.255056
PASSERINI_APOPTOSIS	0.712377	1.22038	1.23636e-05
PASSERINI_EM	14.5651	3.52598	10.1304
PASSERINI_GROWTH	3.75115	0.493046	0.582563
PASSERINI_IMMUNE	3.40116	2.6427	1.23572e-07
PASSERINI_INFLAMMATION	1.06256	0.754843	3.60962e-06
PASSERINI_OXIDATION	0.0218039	0.977349	1.60677e-06
PASSERINI_PROLIFERATION	0.0631144	0.30256	0.00886099
PASSERINI_SIGNAL	0.78781	0.0137324	6.33034
PASSERINI_TRANSCRIPTION	0.119234	0.212263	0.00149526
PDGFPATHWAY	0.117283	0.744052	1.16855e-11
PDGF_ES_UP	0.247244	0.955554	0
PEART_HISTONE_DN	6.298	4.91547	0.0671844
PEART_HISTONE_UP	0.454773	0.442206	1.33673e-07
PENG_GLUCOSE_DN	5.09714	5.06309	0.0211048
PENG_GLUCOSE_UP	0.280414	0.432331	2.02013e-09
PENG_GLUTAMINE_DN	30.221	26.4711	5.32846
PENG_GLUTAMINE_UP	1.15667	0.152131	0.0295114
PENG_LEUCINE_DN	19.8844	18.0892	2.36832
PENG_LEUCINE_UP	5.34878	0.253606	0.149259
PENG_RAPAMYCIN_DN	20.0505	16.7808	2.8057
PENG_RAPAMYCIN_UP	8.64188	2.36763	8.63575
PENTOSE_PHOSPHATE_PATHWAY	0.546622	3.87776	5.64267e-12
PEPTIDE_GPCRS	0.336764	0.456443	0.024959
PGC	21.6596	9.06156	1.435
PGC1APATHWAY	5.08944	3.82456	4.59501
PHENYLALANINE_METABOLISM	2.32014	0.911877	3.71162e-11
PHOSPHATIDYLINOSITOL_SIGNALING_SYSTEM	0.687831	0.26068	1.5818e-08
PHOTOSYNTHESIS	2.1895	2.01395	3.01846e-11
PITUITARY_FETAL_UP	0.614771	1.29646	3.37515e-15
PLATELET_EXPRESSED	3.05525	2.03443	1.8713e-05
POD1_KO_DN	2.77553	3.4526e-05	1.7976931348623157E308
POD1_KO_MOST_DN	0.450517	0.864256	8.38677e-05
POD1_KO_MOST_UP	3.93851	1.60603	1.55731
POD1_KO_UP	17.7121	3.09374	1.7976931348623157E308
POMEROY_DESMOPLASIC_VS_CLASSIC_MD_DN	0.0545772	2.03835	1.55583e-05
POMEROY_DESMOPLASIC_VS_CLASSIC_MD_UP	3.28899	6.79952	1.18141e-06
POMEROY_MD_TREATMENT_GOOD_VS_POOR_DN	3.85855	5.59476	2.24257e-05
POMEROY_MD_TREATMENT_GOOD_VS_POOR_UP	0.00477381	0.94477	1.59897e-09
PORPHYRIN_AND_CHLOROPHYLL_METABOLISM	5.42601	1.18302	0.000334656
PPARAPATHWAY	0.0403637	0.670872	1.90516e-07
PREADIP_VS_FIBRO_UP	1.04354	1.05361	6.57199e-07
PRMT5_KD_DN	0.472285	1.54852	0.00031307
PRMT5_KD_UP	16.5039	7.8918	8.13614
PROLIFERATION_GENES	0.539874	0.903299	1.06926
PROPANOATE_METABOLISM	0.495817	0.62281	0.000426091
PROSTAGLANDIN_AND_LEUKOTRIENE_METABOLISM	1.28997	0.649616	4.47555e-06
PROSTAGLANDIN_SYNTHESIS_REGULATION	4.24145	1.3712	0.00580194
PROTEASOME	4.21406	11.8519	0
PROTEASOMEPATHWAY	8.0852	15.3977	0
PROTEASOME_DEGRADATION	6.8563	13.9313	9.64327e-17
PTDINSPATHWAY	1.35975	3.50904	0
PTENPATHWAY	0.614771	1.18513	1.15719e-15
PURINE_METABOLISM	6.02036	5.7087	7.24034e-09
PYK2PATHWAY	1.09584	0.874601	2.18408e-10
PYRIMIDINE_METABOLISM	4.3131	5.04539	1.41591e-05
PYRUVATE_METABOLISM	1.50198	1.03529	3.43154e-05
RAC1PATHWAY	0.624947	0.605044	2.1056e-06
RACCYCDPATHWAY	0.940806	1.01105	0
RADAEVA_IFNA_UP	4.08411	2.38025	3.91556e-11
RADIATION_SENSITIVITY	1.21084	1.43322	1.19339e-05
RADMACHER_AMLNORMALKARYTYPE_SIG	4.85067	0.0592936	1.25808
RASPATHWAY	2.61304	1.75561	0
RAS_ONCOGENIC_SIGNATURE	2.38031	0.181612	1.7976931348623157E308
RAY_P210_DIFF	0.103016	0.226439	0.00117696
RBPATHWAY	2.55726	2.04689	1.71064e-08
RCC_NL_UP	14.5991	14.5555	0.0687473
REFRACTORY_GASTRIC_UP	0.330749	0.345062	0.00270869
REN_E2F1_TARGETS	18.4037	13.5676	1.7976931348623157E308
REOVIRUS_HEK293_DN	0.186377	0.119556	0.54392
REOVIRUS_HEK293_UP	2.1694	0.692266	0.00120147
RESISTANCE_XENOGRAFTS_UP	4.18412	1.37567	0.000351976
RETT_DN	0.000274075	1.17899	5.7083e-07
RETT_UP	2.16366e-12	0.616061	0.0109895
RHOPATHWAY	0.857268	4.09159	2.7883e-12
RIBAVIRIN_RSV_DN	0.00249435	0.774172	0.000248545
RIBAVIRIN_RSV_UP	2.36563	0.626444	0.000397389
RIBOSOMAL_PROTEINS	55.2443	71.0386	1.04171
RNA_TRANSCRIPTION_REACTOME	2.13516	3.29744	0
ROME_INSULIN_2F_DN	0.682499	1.20203	1.30184e-15
ROME_INSULIN_2F_UP	8.63017	7.74463	9.01824e-07
RORIE_ES_PNET_DN	3.9734	3.05537	3.85326
RORIE_ES_PNET_UP	2.94182	1.30359	0.00252745
ROSS_AML1_ETO	0.641778	1.18864	0.124014
ROSS_CBF	2.58776	0.7672	0.240373
ROSS_CBF_LEUKEMIA	2.80342	0.730038	0.00594838
ROSS_CBF_MYH	12.1296	2.3963	10.7888
ROSS_FAB_M7	4.78116	0.303786	2.79547
ROSS_MLL_FUSION	4.98969	0.769445	0.0136898
ROSS_PML_RAR	2.36572	0.621688	0.0229214
ROS_MOUSE_AORTA_DN	2.07332	0.938795	1.15745
ROS_MOUSE_AORTA_UP	2.39038	3.97022	5.21219e-14
ROTH_HTERT_DIFF	4.3296	3.15984	1.08014e-06
RUIZ_TENASCIN_TARGETS	5.91266	2.86074	7.44586
RUTELLA_HEMATOGFSNDCS_DIFF	33.4481	0.149853	1.7976931348623157E308
RUTELLA_HEPATGFSNDCS_UP	9.53565	0.808575	1.7976931348623157E308
S1P_SIGNALING	0.615344	0.934441	2.17146e-09
SALMONELLAPATHWAY	1.68403	5.60499	0
SANA_IFNG_ENDOTHELIAL_DN	5.97724	7.09548	0.287236
SANA_IFNG_ENDOTHELIAL_UP	9.16332	4.32037	0.847407
SANA_TNFA_ENDOTHELIAL_DN	0.223368	0.203093	6.19916
SANA_TNFA_ENDOTHELIAL_UP	5.20582	3.23127	1.54058
SANSOM_APC_4_DN	0.892464	0.31552	0.0013269
SANSOM_APC_5_DN	9.58726	4.89608	10.738
SANSOM_APC_LOSS4_UP	2.3325	1.53834	0.0706762
SANSOM_APC_LOSS5_UP	3.69989	3.94472	1.59676e-05
SARCOMAS_HISTIOCYTOMA_UP	7.73915	1.055	0.0894561
SARCOMAS_SCHWANNOMA_UP	3.66931	3.75862	0.394002
SARCOMAS_SYNOVIAL_DN	4.51804	5.09897	7.5772e-13
SARSPATHWAY	0.826449	4.10209	6.32208e-12
SASAKI_ATL_UP	10.3565	4.59797	8.02334
SASAKI_TCELL_LYMPHOMA_VS_CD4_UP	10.3565	4.38336	8.02334
SA_B_CELL_RECEPTOR_COMPLEXES	1.32775	1.82222	3.28182e-10
SA_PTEN_PATHWAY	0.510557	1.17864	2.50725e-14
SCHRAETS_MLL_UP	4.40559	1.69279	1.32329
SCHUMACHER_MYC_UP	3.97069	2.47654	0.0316256
SCHURINGA_STAT5A_DN	3.13084	2.02685	0.00258419
SCHURINGA_STAT5A_UP	8.97237	1.22065	2.7203
SERUM_FIBROBLAST_CELLCYCLE	61.9105	29.2567	1.7976931348623157E308
SERUM_FIBROBLAST_CORE_DN	0.472393	0.310007	1.36375
SERUM_FIBROBLAST_CORE_UP	24.0534	16.496	3.5713
SHEPARD_BMYB_MORPHOLINO_DN	15.5281	4.02023	15.9546
SHEPARD_BMYB_MORPHOLINO_UP	0.641907	0.385399	0.00535602
SHEPARD_CELL_PROLIFERATION	1.30704	0.807813	0.481926
SHEPARD_CRASH_AND_BURN_MUT_VS_WT_DN	15.6997	6.7754	12.53
SHEPARD_CRASH_AND_BURN_MUT_VS_WT_UP	2.85556	2.73735	0.00871948
SHEPARD_GENES_COMMON_BW_CB_MO	12.0243	9.53812	8.24366
SHEPARD_NEG_REG_OF_CELL_PROLIFERATION	0.124102	0.0345118	0.00111614
SHEPARD_POS_REG_OF_CELL_PROLIFERATION	0.000136602	0.302888	0.0238293
SHIPP_DLBCL_CURED_DN	0.380527	1.11972	5.47904e-11
SHIPP_DLBCL_CURED_UP	0.0373627	0.850126	3.91626e-05
SHIPP_FL_VS_DLBCL_DN	7.19581	4.60123	0.000139667
SHIPP_FL_VS_DLBCL_UP	2.80845	0.662034	0.560981
SIG_BCR_SIGNALING_PATHWAY	3.16972	3.70658	0.029527
SIG_CD40PATHWAYMAP	0.624947	0.710757	3.57372e-05
SIG_CHEMOTAXIS	0.850974	2.58392	1.1301e-08
SIG_IL4RECEPTOR_IN_B_LYPHOCYTES	1.77906	1.71047	1.13482e-12
SIG_INSULIN_RECEPTOR_PATHWAY_IN_CARDIAC_MYOCYTES	0.554443	0.971403	1.38388e-10
SIG_PIP3_SIGNALING_IN_B_LYMPHOCYTES	1.87185	1.47028	2.02534e-07
SIG_PIP3_SIGNALING_IN_CARDIAC_MYOCTES	0.604178	0.242578	1.39447e-07
SIG_REGULATION_OF_THE_ACTIN_CYTOSKELETON_BY_RHO_GTPASES	0.89181	3.2306	5.52423e-08
SMALL_LIGAND_GPCRS	0.614771	1.29584	1.58748e-09
SMITH_HCV_INDUCED_HCC_UP	0.495817	1.36563	2.59532e-06
SMITH_HTERT_DN	0.0111237	0.128065	0.0777558
SMITH_HTERT_UP	1.53143	1.21305	8.17006e-07
SMOOTH_MUSCLE_CONTRACTION	3.54851	0.152087	3.33812
SPPAPATHWAY	0.347392	1.97539	1.72562e-11
SRC_ONCOGENIC_SIGNATURE	2.35203	1.91318	0.00208024
STAEGE_EFTS_UP	0.619912	1.07635	1.05672e-06
STANELLE_E2F1_UP	0.0378293	0.636874	1.07089e-12
STARCH_AND_SUCROSE_METABOLISM	0.267631	0.763646	1.58617e-09
STATIN_PATHWAY_PHARMGKB	9.19933	2.00925	0.105747
STEFFEN_AML_PML_PLZF_TRGT	1.17208	1.00018	4.7513e-11
STEMCELL_COMMON_DN	4.84181	3.24014	0.0897744
STEMCELL_COMMON_UP	4.76557	5.35385	0.021612
STEMCELL_EMBRYONIC_UP	73.6935	54.7307	1.7976931348623157E308
STEMCELL_HEMATOPOIETIC_UP	6.84005	3.43744	3.89316
STEMCELL_NEURAL_UP	95.2628	87.9935	1.7976931348623157E308
STOSSI_ER_UP	0.406701	0.230308	0.558193
STRESSPATHWAY	2.56249	1.16959	0
STRESS_ARSENIC_SPECIFIC_DN	0.185691	0.831485	1.37561e-13
STRESS_ARSENIC_SPECIFIC_UP	2.92993	0.594127	0.0151307
STRESS_GENOTOXIC_SPECIFIC_DN	0.206583	1.00642	3.07995e-07
STRESS_GENOTOXIC_SPECIFIC_UP	0.495817	0.982313	0.000300431
STRESS_TPA_SPECIFIC_UP	1.49	1.45046	0.000631389
STRIATED_MUSCLE_CONTRACTION	21.5359	7.49136	1.7976931348623157E308
ST_ADRENERGIC	0.00494215	0.703559	1.16105e-12
ST_B_CELL_ANTIGEN_RECEPTOR	2.59874	3.00238	0.00159041
ST_DICTYOSTELIUM_DISCOIDEUM_CAMP_CHEMOTAXIS_PATHWAY	0.336764	1.50336	3.78629e-12
ST_DIFFERENTIATION_PATHWAY_IN_PC12_CELLS	0.648955	0.466537	0.00425312
ST_ERK1_ERK2_MAPK_PATHWAY	0.306507	0.798424	4.90023e-13
ST_FAS_SIGNALING_PATHWAY	0.153251	1.05062	4.12841e-06
ST_GA12_PATHWAY	0.0848885	1.1118	7.27103e-13
ST_GA13_PATHWAY	0.385133	1.15263	1.52848e-09
ST_GAQ_PATHWAY	0.0203126	1.15562	5.24064e-13
ST_GRANULE_CELL_SURVIVAL_PATHWAY	0.148264	0.729539	0.00184522
ST_G_ALPHA_I_PATHWAY	0.487232	0.693552	0.000197097
ST_INTEGRIN_SIGNALING_PATHWAY	0.427139	0.883123	0.00888337
ST_INTERLEUKIN_4_PATHWAY	1.34285	1.15947	1.2829e-11
ST_JNK_MAPK_PATHWAY	0.44854	0.624021	3.07631e-08
ST_MYOCYTE_AD_PATHWAY	0.476532	0.929638	8.77538e-15
ST_P38_MAPK_PATHWAY	1.04089	1.66427	2.74833e-15
ST_PHOSPHOINOSITIDE_3_KINASE_PATHWAY	0.832883	0.579283	1.03475e-10
ST_TUMOR_NECROSIS_FACTOR_PATHWAY	4.83488	1.1573	1.20295e-09
ST_T_CELL_SIGNAL_TRANSDUCTION	7.22512	3.12891	1.91983
ST_WNT_BETA_CATENIN_PATHWAY	0.185691	0.765718	1.95135e-06
ST_WNT_CA2_CYCLIC_GMP_PATHWAY	1.57423	1.92331	0.000823497
TAKEDA_NUP8_HOXA9_10D_DN	3.68556	0.149359	14.0625
TAKEDA_NUP8_HOXA9_10D_UP	0.181424	0.0080159	5.66855
TAKEDA_NUP8_HOXA9_16D_DN	0.0995379	0.225487	3.01216
TAKEDA_NUP8_HOXA9_16D_UP	0.623508	0.073797	4.40912
TAKEDA_NUP8_HOXA9_3D_DN	3.4414	1.46235	0.158883
TAKEDA_NUP8_HOXA9_3D_UP	1.26563	0.172872	1.13362
TAKEDA_NUP8_HOXA9_6H_DN	0.838086	0.457974	0.00837626
TAKEDA_NUP8_HOXA9_6H_UP	0.287758	0.187319	0.591896
TAKEDA_NUP8_HOXA9_8D_DN	16.4354	0.491307	1.7976931348623157E308
TAKEDA_NUP8_HOXA9_8D_UP	2.63595	0.0240997	2.9318
TARTE_BCELL	6.14063	3.4032	1.2577
TARTE_MATURE_PC	1.24962	1.92475	1.7976931348623157E308
TARTE_PC	9.56093	5.53591	0.933371
TARTE_PLASMA_BLASTIC	56.078	30.766	1.7976931348623157E308
TAVOR_CEBP_DN	0.418906	0.673688	4.23396e-06
TAVOR_CEBP_UP	8.21685	1.08417	0.593765
TCELL_ANERGIC_UP	0.449116	0.12567	0.0105275
TCRAPATHWAY	4.11919	3.96326	0.0638876
TCRPATHWAY	0.548837	1.6752	0.0293883
TCYTOTOXICPATHWAY	5.55113	3.19768	0.0326472
TELPATHWAY	0.149991	1.15758	8.34625e-14
TENEDINI_MEGAKARYOCYTIC_GENES	5.21657	0.9974	1.42523
TESTIS_EXPRESSED_GENES	17.3967	2.74177	1.7976931348623157E308
TFF2_KO_UP	3.4204	3.17457	1.02081e-09
TGFBETA_ALL_UP	20.4694	1.93109	1.7976931348623157E308
TGFBETA_C1_UP	3.83199	0.848358	0.292381
TGFBETA_C2_UP	4.48015	3.04405	0.190094
TGFBETA_EARLY_UP	15.7026	2.41231	1.7976931348623157E308
TGFBETA_LATE_UP	5.71277	0.508462	0.0889581
TGF_BETA_SIGNALING_PATHWAY	1.01531	0.477027	0.0293561
TH1TH2PATHWAY	0.897709	2.29424	1.16408e-07
THELPERPATHWAY	4.50819	3.24172	0.00963126
TIDPATHWAY	1.017	1.01335	1.93926e-13
TIS7_OVEREXP_DN	0.510557	2.12549	3.66125e-10
TNFALPHA_30MIN_UP	2.49797	2.44056	5.82183e-07
TNFALPHA_4HRS_UP	0.590475	1.91991	1.97236e-09
TNFALPHA_ADIP_DN	3.13124	0.211038	0.564601
TNFALPHA_ADIP_UP	0.614771	1.08197	3.46865e-05
TNFALPHA_ALL_UP	2.44087	3.04852	1.22004e-05
TNFALPHA_TGZ_ADIP_DN	0.385133	0.642154	0.00169684
TNFALPHA_TGZ_ADIP_UP	0.758224	1.12824	7.39605e-05
TNFA_NFKB_DEP_UP	0.763923	2.9281	1.23786e-09
TNFR1PATHWAY	0.637041	1.74919	1.44649e-16
TOLLPATHWAY	4.81123	0.98689	2.9889e-11
TPA_RESIST_EARLY_DN	0.609941	0.694494	0.0025434
TPA_RESIST_EARLY_UP	0.380527	1.37656	1.91716e-10
TPA_RESIST_LATE_DN	0.133967	0.980143	0.00321535
TPA_RESIST_LATE_UP	0.562896	1.79368	2.62389e-07
TPA_RESIST_MIDDLE_DN	0.581511	0.380305	0.0240959
TPA_RESIST_MIDDLE_UP	1.12569	2.51277	2.23989e-05
TPA_SENS_EARLY_DN	0.0179032	0.745603	0.0103388
TPA_SENS_EARLY_UP	0.502792	0.754731	0.000190997
TPA_SENS_LATE_DN	1.85502	1.3442	0.00503169
TPA_SENS_LATE_UP	1.35032	1.14403	0.000904881
TPA_SENS_MIDDLE_DN	0.447051	0.148125	0.313788
TPA_SENS_MIDDLE_UP	1.96483	1.34622	0.000142438
TPA_SKIN_DN	0.0218039	0.973082	2.62079e-08
TPA_SKIN_UP	0.422257	1.86109	2.82548e-14
TPOPATHWAY	0.185691	0.81943	4.14903e-10
TRANSLATION_FACTORS	7.32368	12.2489	4.82164e-17
TRNA_SYNTHETASES	4.86428	6.20592	0
TRYPTOPHAN_METABOLISM	9.93101	0.27074	0.622468
TSADAC_HYPOMETH_OVCA_UP	0.548837	0.975192	0.0359037
TSADAC_PANC50_UP	0.583367	0.313003	0.00156557
TSADAC_RKOEXP_UP	0.0132531	1.03331	6.6808e-05
TSADAC_RKOSILENT_UP	2.59169	1.32036	0.0336759
TSA_CD4_DN	0.826449	2.06335	3.54548e-08
TSA_CD4_UP	1.12575	3.87718	2.52762e-10
TSA_HEPATOMA_CANCER_DN	0.00027251	0.985122	5.70093e-09
TSA_HEPATOMA_CANCER_UP	3.75189	0.911204	0.240222
TSA_HEPATOMA_UP	0.825185	1.028	3.89186e-05
TSA_PANC50_UP	2.77648e-07	0.341873	0.0928986
TUMOR_SUPRESSOR	0.460756	1.02106	4.43591e-14
TYPE_III_SECRETION_SYSTEM	2.41663	2.0213	2.6664e-11
TYROSINE_METABOLISM	4.40855	0.668702	0.00871074
TZD_ADIP_DN	1.31544	1.07333	3.16285e-07
UBIQUITIN_MEDIATED_PROTEOLYSIS	3.0302	5.06725	0
UCALPAINPATHWAY	2.40375	1.1748	0
UEDA_MOUSE_LIVER	0.523264	0.275572	0.147823
UEDA_MOUSE_SCN	0.891713	1.69494	0.0207467
UNDERHILL_PROLIFERATION	1.90878	3.96141	4.82164e-15
UREA_CYCLE_AND_METABOLISM_OF_AMINO_GROUPS	3.46673	0.977896	6.36649e-08
UV-4NQO_FIBRO_DN	0.472285	2.01926	3.73294e-06
UV-4NQO_FIBRO_UP	0.117283	0.682204	1.86782e-07
UV-CMV_UNIQUE_HCMV_6HRS_DN	0.0768604	0.393703	7.50945e-05
UV-CMV_UNIQUE_HCMV_6HRS_UP	3.02306	0.245017	0.234817
UVB_NHEK1_C1	2.8686	5.29156	2.98087e-06
UVB_NHEK1_C2	1.84375	0.906043	0.0287633
UVB_NHEK1_C6	4.63408	1.81101	0.0060076
UVB_NHEK1_DN	5.20189	2.31993	0.0964711
UVB_NHEK1_UP	2.61768	3.56328	0.586413
UVB_NHEK2_DN	2.10118	3.61149	1.30111e-07
UVB_NHEK2_UP	7.55806	8.20632	2.74325e-11
UVB_NHEK3_ALL	13.2424	8.13626	6.88456
UVB_NHEK3_C0	6.28057	4.34559	2.60693e-05
UVB_NHEK3_C1	3.62664	6.1788	3.66595e-09
UVB_NHEK3_C2	4.92748	4.97284	6.2392e-14
UVB_NHEK3_C3	1.50465	1.06812	7.08211e-06
UVB_NHEK3_C4	0.0527129	1.28428	0
UVB_NHEK3_C5	0.562896	2.47991	8.26429e-14
UVB_NHEK3_C6	0.513397	1.20006	1.48973e-06
UVB_NHEK3_C7	2.21129	1.24697	0.03347
UVB_NHEK3_C8	0.671176	0.657683	0.0459591
UVB_NHEK4_24HRS_DN	0.00106879	1.09179	3.72822e-11
UVB_NHEK4_6HRS_DN	0.00106879	1.05949	4.47236e-12
UVB_NHEK4_6HRS_UP	0.435202	0.55313	2.84649e-06
UVB_SCC_DN	1.00279	0.195813	0.00138285
UVB_SCC_UP	3.93382	5.03709	5.69748e-06
UVC_HIGH_ALL_DN	8.28841	6.13757	0.0171212
UVC_HIGH_ALL_UP	0.441606	1.14018	2.12023e-11
UVC_HIGH_D1_DN	0.422257	1.02265	9.31058e-14
UVC_HIGH_D2_DN	0.677773	1.05405	4.08999e-10
UVC_HIGH_D3_DN	0.782162	2.16222	1.47616e-10
UVC_HIGH_D4_DN	3.79006	4.17122	2.64708e-14
UVC_HIGH_D5_DN	0.624947	2.95415	3.42626e-13
UVC_HIGH_D6_DN	0.361475	0.777337	1.13441e-10
UVC_HIGH_D7_DN	0.381493	1.58099	1.03665e-14
UVC_HIGH_D8_DN	0.5316	0.926272	8.14607e-07
UVC_HIGH_D9_DN	1.26086	3.30026	8.45216e-08
UVC_LOW_ALL_DN	1.67465	0.341164	0.0357307
UVC_LOW_ALL_UP	0.0848885	1.03976	1.59095e-12
UVC_LOW_C2_DN	0.575417	1.22849	0.000157805
UVC_LOW_C3_DN	0.0829814	1.10792	1.17607e-09
UVC_TTD-XPCS_COMMON_DN	1.98425	1.30747	0.00223493
UVC_TTD-XPCS_COMMON_UP	0.0848885	1.13546	7.63603e-09
UVC_TTD_4HR_DN	15.6973	2.475	0.149308
UVC_TTD_4HR_UP	1.73694	0.76803	0.00193545
UVC_TTD_8HR_DN	1.036	0.0795565	0.808856
UVC_TTD_8HR_UP	0.267631	0.843565	1.58943e-07
UVC_TTD_ALL_DN	10.4856	1.8639	0.613586
UVC_TTD_ALL_UP	1.44858	0.455386	0.0164349
UVC_XPCS_4HR_DN	4.96176	0.753661	0.233298
UVC_XPCS_8HR_DN	22.2201	2.41826	0.4457
UVC_XPCS_8HR_UP	0.129791	0.378131	1.5467e-07
UVC_XPCS_ALL_DN	23.7996	2.28495	1.13515
UVC_XPCS_ALL_UP	0.108745	0.307641	1.14954e-06
UV_UNIQUE_FIBRO_DN	0.227624	1.04469	4.67386e-10
UV_UNIQUE_FIBRO_UP	0.422257	1.69755	1.38312e-08
VALINE_LEUCINE_AND_ISOLEUCINE_DEGRADATION	0.239118	0.744144	0.00424094
VANASSE_BCL2_TARGETS	0.0094374	0.270156	0.000532379
VANTVEER_BREAST_OUTCOME_GOOD_VS_POOR_DN	10.0423	7.09739	2.89017
VANTVEER_BREAST_OUTCOME_GOOD_VS_POOR_UP	0.165603	0.923608	4.42006e-09
VEGFPATHWAY	0.230563	1.13873	7.31407e-11
VEGF_HUVEC_2HRS_UP	0.0545772	0.583891	0.000223116
VEGF_HUVEC_30MIN_UP	0.0218039	0.881532	0.000810209
VEGF_HUVEC_UP	0.496345	1.166	2.47542e-11
VEGF_MMMEC_12HRS_UP	8.30371	2.11567	1.56572
VEGF_MMMEC_3HRS_UP	2.96981	0.352297	0.919214
VEGF_MMMEC_6HRS_UP	10.3345	1.79891	10.4243
VEGF_MMMEC_ALL_UP	10.934	0.666745	14.1987
VENTRICLES_UP	4.53048	1.24701	1.7668
VERHAAK_AML_NPM1_MUT_VS_WT_DN	0.972934	0.00636102	1.7976931348623157E308
VERHAAK_AML_NPM1_MUT_VS_WT_UP	36.729	1.93769	1.7976931348623157E308
VERNELL_PRB_CLSTR1	26.6262	14.0056	15.6536
VERNELL_PRB_CLSTR2	1.69187	0.937863	0.0121983
VHL_NORMAL_UP	10.2504	10.6565	0.634749
VHL_RCC_UP	3.25786	4.89979	4.12534e-08
VIPPATHWAY	0.75937	2.83133	5.26562e-07
WALKER_MM_SNP_DIFF	0.502792	0.809418	7.32319e-05
WALLACE_JAK2_DIFF	0.66633	1.47739	2.3626e-15
WANG_HOXA9_VS_MEIS1_DN	0.99387	0.771139	2.96159e-05
WANG_HOXA9_VS_MEIS1_UP	4.06026	1.35203	0.0965868
WANG_MLL_CBP_VS_GMP_DN	1.01453	1.85105	9.46078e-12
WANG_MLL_CBP_VS_GMP_UP	0.44854	0.906569	2.26631e-12
WELCH_GATA1	7.04811	1.20633	0.76624
WELCSH_BRCA_UP	1.13584	0.977017	0.00106045
WERNERONLY_FIBRO_DN	0.234605	1.02534	7.41483e-06
WERNERONLY_FIBRO_UP	0.546097	2.00154	2.52303e-10
WERNER_FIBRO_DN	1.30318	2.58985	3.97575e-05
WERNER_FIBRO_UP	0.459244	1.43188	1.50929e-06
WIELAND_HEPATITIS_B_INDUCED	22.2617	21.0955	1.7976931348623157E308
WILLERT_WNT_NCCIT_ALL_UP	0.381493	1.89821	1.88044e-15
WNTPATHWAY	1.2125	1.95317	2.88811e-10
WNT_SIGNALING	0.671591	0.37719	1.29526e-05
WNT_TARGETS	0.148264	0.812911	0.00190407
WONG_IFNA_HCC_RESISTANT_VS_SENSITIVE_DN	0.914713	3.38515	1.44649e-16
WONG_IFNA_HCC_RESISTANT_VS_SENSITIVE_UP	0.026552	1.13951	3.81699e-10
XPB_TTD-CS_DN	0.000893462	0.736389	0.00816505
XPB_TTD-CS_UP	1.8697	0.811512	0.0013777
XU_ATRA_PLUSNSC_DN	4.54253	3.56758	0
XU_ATRA_PLUSNSC_UP	3.83204	3.70615	3.11197e-11
XU_ATRA_UP	3.66243	2.89468	1.23434e-14
XU_CBP_DN	2.13206	2.20361	4.84906e-11
XU_CBP_UP	2.18366	3.18101	1.49519e-13
YAGI_AML_PROGNOSIS	0.620988	3.37252	6.60625e-08
YAGI_AML_PROG_ASSOC	0.305121	1.69688	0.00202966
YAGI_AML_PROG_FAB	5.4083	0.115081	5.2147
YAMA_RECURRENT_HCC_UP	3.57317	2.79136	1.29011e-08
YANG_OSTECLASTS_SIG	0.496498	0.559337	0.238236
YAO_P4_KO_VS_WT_DN	1.09039	0.961575	0.00130856
YAO_P4_KO_VS_WT_UP	3.0482	0.0728645	6.51073
YE_INTRAMETASTATIC_HCC_UP	1.34107e-08	0.925228	1.19787e-09
YU_CMYC_DN	4.81784	4.38254	2.57557
YU_CMYC_UP	15.1404	12.9456	7.67953
ZELLER_MYC_UP	5.82825	6.19021	1.09558e-08
ZHANG_EFT_EWSFLI1_UP	1.21314	1.37839	2.39005
ZHAN_MMPC_EARLYVS	2.21746	1.75223	2.69764
ZHAN_MMPC_LATEVS	1.13293	0.43488	0.0258952
ZHAN_MMPC_PC	9.96048	2.05502	3.9984
ZHAN_MMPC_SIM	0.756149	0.902207	7.35135e-06
ZHAN_MMPC_SIMAL	1.7714	2.75314	0.00440904
ZHAN_MMPC_SIM_BC_AND_MM	0.958398	3.42826	1.04571e-11
ZHAN_MM_CD138_CD1_VS_REST	0.319781	0.525856	0.000775809
ZHAN_MM_CD138_CD2_VS_REST	2.74562	0.591209	0.0304567
ZHAN_MM_CD138_HP_VS_REST	0.92959	4.79139	1.44649e-15
ZHAN_MM_CD138_LB_VS_REST	0.385133	1.28342	0.0016153
ZHAN_MM_CD138_MF_VS_REST	0.694071	0.674166	0.554327
ZHAN_MM_CD138_MS_VS_REST	2.57974	1.08672	2.32148
ZHAN_MM_CD138_PR_VS_REST	26.4369	22.2101	1.7976931348623157E308
ZHAN_MM_CD1_VS_CD2_DN	4.83991	0.646959	9.42008e-05
ZHAN_MM_CD1_VS_CD2_UP	0.177799	0.310193	0.000129062
ZHAN_MM_MOLECULAR_CLASSI_DN	0.857646	0.3292	0.00582769
ZHAN_MM_MOLECULAR_CLASSI_UP	0.206386	0.586722	0.00149819
ZHAN_MULTIPLE_MYELOMA_SUBCLASSES_DIFF	8.5569	8.53174	0.0139851
ZHAN_MULTIPLE_MYELOMA_VS_NORMAL_DN	4.03276	2.20266	2.16069
ZHAN_MULTIPLE_MYELOMA_VS_NORMAL_UP	0.528555	1.4817	4.05247e-10
ZHAN_PCS_MULTIPLE_MYELOMA_SPKD	0.637041	0.688581	0.0268239
ZHAN_TONSIL_BONEMARROW	2.64545	0.842346	0.0176752
ZHAN_TONSIL_PCBC	1.97045	1.94419	0.545001
ZMPSTE24_KO_DN	4.10201	0.693846	0.0102994
ZMPSTE24_KO_UP	0.562896	0.678711	1.30423e-06
ZUCCHI_EPITHELIAL_DN	0.931536	1.85765	0.622517
ZUCCHI_EPITHELIAL_UP	6.4757	7.65207	0.000187763
