# Supplementary material for: Gene Set-Based Module Discovery Decodes cis-Regulatory Codes Governing Diverse Gene Expression across Human Multiple Tissues
Source: PLoS One. 2010 Jun 9;5(6):e10910. doi: 10.1371/journal.pone.0010910 (PMC2882937; doi:10.1371/journal.pone.0010910)
Supplement: Table S3 — p-values by BEEM, EEM and SSA (GS:TF binding motif, Exp:breast cancer). (0.02 MB XLS) [file pone.0010910.s003.xls]

## Sheet: Sheet3
Table S3. p-values by BEEM, EEM and SSA.
GS:TF binding motif, Exp:breast cancer
	BEEM	EEM	SSA
V$AFP1_Q6	0.653839	1.07519	2.11868
V$AHRARNT_02	0.528147	1.02886	5.16766e-07
V$AHR_01	1.96586	1.66256	4.2077e-12
V$AHR_Q5	0.777849	1.03774	3.74783e-08
V$ALPHACP1_01	6.05317	4.54579	0.26749
V$AML_Q6	4.81803	7.70207	1.20864
V$AP1_C	3.19743	4.37171	1.07823
V$AP1_Q4	4.59437	3.15764	0.266338
V$AP1_Q6_01	5.64669	4.88145	1.59411
V$AP2ALPHA_02	0.634011	0.35568	0.00927828
V$AP2ALPHA_03	0.651093	3.11135	0.00287216
V$AP2GAMMA_01	1.38304	0.637751	0.0085023
V$AP4_01	0.607484	0.670677	0.000346793
V$AP4_Q6	0.331151	0.965583	0.181309
V$AREB6_01	0.418353	1.34853	0.330695
V$AREB6_04	6.97003	6.95967	3.28037
V$ARP1_01	0.940517	3.4241	0.115527
V$AR_02	5.00688	5.49247	3.61642
V$AR_04	0.000778961	0.132011	1.62661
V$BCL6_02	0.444879	0.85918	9.50732e-06
V$BCL6_Q3	0.456395	1.98616	0.0842734
V$BLIMP1_Q6	1.14717	1.9745	0.186909
V$BRN2_01	3.86355	6.19454	0.949451
V$CACCCBINDINGFACTOR_Q6	0.465615	0.455285	0.000653751
V$CBF_02	4.04286	7.70833	0.183847
V$CDPCR3HD_01	0.498052	0.259938	0.0797274
V$CDPCR3_01	0.166647	0.501617	1.16061
V$CDP_01	0.535452	1.20831	1.8213
V$CDX_Q5	2.39484	3.3907	6.78602
V$CEBPB_01	4.98987	5.9305	2.68194
V$CEBPGAMMA_Q6	1.12367	1.35091	0.482391
V$CEBP_C	2.29744	2.42673	0.043072
V$CETS1P54_02	2.80986	6.72203	0.246738
V$CETS1P54_03	0.715399	3.06443	0.0596788
V$CIZ_01	1.02859	1.54079	0.191217
V$CLOX_01	3.06693	2.83762	0.650405
V$CMYC_01	0.571758	0.52408	0.00030374
V$COMP1_01	0.656667	2.07909	0.282334
V$COUP_01	0.524505	0.584793	0.00245011
V$CP2_01	0.0456041	0.776705	0.0204512
V$CREBP1_Q2	0.878178	0.325169	9.0418e-06
V$CREB_Q2_01	1.08367	1.25412	2.58364e-06
V$CREB_Q4	1.46447	0.229681	1.86541e-06
V$CTCF_01	0.679025	0.37221	0.000492829
V$CTF1_01	0.610757	1.31183	0.133627
V$DEAF1_01	0.880322	0.958689	0.000160168
V$DEAF1_02	0.466843	0.43888	0.000949455
V$DMRT2_01	3.53445	3.20179	1.56894
V$DMRT5_01	7.12067	8.32113	6.06633
V$DR1_Q3	0.616637	1.26912	0.28284
V$DR3_Q4	0.753895	1.68343	0.0219963
V$E2F1DP2_01	4.81021	4.77375	0.386381
V$E2F1_Q6	6.31381	5.00924	0.266962
V$E2F4DP1_01	10.5359	8.66887	2.943
V$E2F_01	0.149991	1.94679	0
V$E2F_Q4_01	7.49176	6.0692	0.900333
V$E2_01	0.579685	1.55266	0.56002
V$E47_02	0.487232	1.41479	0.00350259
V$E4BP4_01	0.629712	0.898797	0.0930189
V$EFC_Q6	0.145811	0.475641	1.83832e-06
V$EGR1_01	0.532819	0.258248	0.00178176
V$EGR_Q6	0.66402	0.422345	1.09322e-05
V$ELK1_04	4.83771	4.0586	0.0146949
V$EVI1_02	1.00124	2.53239	0.00323927
V$EVI1_05	2.07714	3.61247	0.107845
V$FOXJ2_01	2.87256	5.24995	3.1327
V$FOXJ2_02	0.929027	1.75792	0.0773746
V$FOXO1_01	0.133755	1.61089	0.000815585
V$FOXO4_02	0.964329	0.68154	0.0595471
V$FOXP3_Q4	2.21851	2.71897	0.179684
V$FREAC4_01	0.0731629	0.623172	0.748167
V$FXR_Q3	0.0990889	0.411859	0
V$GAF_Q6	2.82454	1.80253	0.0931471
V$GATA1_04	4.39092	5.99949	3.89046
V$GATA1_06	2.432	2.00694	0.979682
V$GATA4_Q3	3.15594	4.79167	4.699
V$GCM_Q2	2.13817	1.26876	0.666033
V$GCNF_01	0.77404	1.28859	0.562604
V$GFI1_01	2.67586	3.40526	0.0966255
V$GLI_Q2	0.384683	0.869431	0.0121219
V$GR_Q6_01	2.23896	1.59355	5.8689
V$HAND1E47_01	1.51502	1.84552	0.114111
V$HEN1_01	0.0470017	0.331894	0.173659
V$HES1_Q2	0.518231	0.762195	0.00200287
V$HIF1_Q5	0.640309	0.499542	0.00288278
V$HMX1_01	0.369232	1.21577	5.87029e-08
V$HNF1_C	1.48518	2.23819	0.225175
V$HNF1_Q6	1.13356	2.69817	0.854817
V$HNF3_Q6_01	1.71004	3.64753	5.09131
V$HNF4_DR1_Q3	0.0478556	0.264414	0.31112
V$HOX13_01	1.44017	1.39343	0.962953
V$HP1SITEFACTOR_Q6	2.74409	3.76052	0.104956
V$HSF1_Q6	0.149308	0.373273	5.5386e-05
V$HSF2_01	3.30514	2.74531	1.04436
V$HTF_01	0.28693	0.684119	0.0345055
V$IK2_01	0.525974	2.23977	0.030245
V$IK_Q5	1.16132	0.59861	0.289982
V$IRF2_01	2.28677	5.69456	2.22474e-07
V$IRF_Q6_01	15.1781	18.4272	15.3525
V$ISRE_01	9.20176	14.6106	12.0513
V$KAISO_01	0.458946	1.06305	0.0266814
V$LEF1TCF1_Q4	0.793737	2.25953	0.0743721
V$LEF1_Q2_01	0.0220096	0.998745	0.00214679
V$LMAF_Q2	0.585331	1.81053	0.012125
V$LXR_DR4_Q3	0.427139	1.29309	1.30913e-06
V$MAF_Q6	0.836482	2.89831	5.69427e-11
V$MAZR_01	1.20189	1.85973	0.0424698
V$MEF2_Q6_01	0.646743	3.21749	1.97621
V$MEIS1BHOXA9_02	0.628539	1.2156	0.0442686
V$MIF1_01	0.554443	0.473389	6.81297e-14
V$MIZF_01	0.38938	0.851581	0.000217307
V$MTF1_Q4	0.882955	1.77945	0.0643346
V$MYB_Q3	1.73121	2.92705	0.205741
V$MYCMAX_03	0.297929	0.321507	0.0086111
V$MYOD_01	0.570013	0.645996	0.198096
V$MYOD_Q6_01	0.914989	2.27554	0.233303
V$MZF1_01	0.13228	0.481987	0.00701424
V$NANOG_01	1.52234	2.56699	0.0652586
V$NERF_Q2	1.00557	1.54801	0.000353773
V$NF1_Q6_01	1.05195	1.26346	0.146486
V$NFAT_Q6	6.68385	4.14726	1.72289
V$NFE2_01	0.600872	2.38272	0.000620676
V$NFKAPPAB_01	2.39403	3.79022	0.960737
V$NFKB_C	3.61409	4.57399	0.548863
V$NFKB_Q6_01	3.16271	3.76815	1.08632
V$NFMUE1_Q6	6.68732	4.42063	0.364448
V$NFY_01	13.4026	8.01841	1.03219
V$NKX25_01	0.782562	2.17896	0.0734287
V$NKX25_Q5	0.636885	2.31665	0.00167715
V$NKX3A_01	3.43098	5.10075	2.36228
V$NMYC_01	0.572403	0.173239	0.000105265
V$NRF1_Q6	0.802043	1.08421	3.06703e-05
V$NRF2_01	5.45479	2.31907	1.27373e-05
V$NUR77_Q5	0.372728	0.762239	0.00290997
V$OCT1_01	0.67811	2.84287	0.405576
V$OCT1_Q5_01	3.35831	2.62099	0.588539
V$OCT4_01	5.37984	6.14823	1.19592
V$OLF1_01	0.0978096	0.831679	0.928537
V$P53_DECAMER_Q2	0.315982	1.60996	0.119089
V$PAX3_01	0.513836	0.839543	0.00304089
V$PAX4_02	2.31694	4.70463	3.24581
V$PAX4_04	4.08527	4.96489	0.521338
V$PAX5_01	0.0449932	0.681477	0.000853528
V$PAX6_01	2.52542	3.81203	0.441132
V$PAX6_Q2	0.507648	0.626401	0.000763723
V$PAX9_B	0.505026	1.66456	3.96954e-06
V$PITX2_Q2	0.490838	0.91519	0.255047
V$POU3F2_01	0.592875	0.181548	5.10568e-12
V$POU3F2_02	0.547472	0.71275	4.62395e-14
V$POU6F1_01	0.137769	1.4882	0.230791
V$PR_01	3.98197	4.02302	1.84689
V$PTF1BETA_Q6	0.589751	1.24699	0.00494903
V$PU1_Q4	12.3973	12.7245	2.82547
V$PXRRXR_02	1.93664	1.34423	0.135017
V$RBPJK_01	1.34718	1.37278	0.000666586
V$RFX1_02	0.525974	0.287588	0.0161744
V$RORA1_01	0.638278	1.67081	0.00075246
V$RORA2_01	0.134214	0.849696	5.81135e-09
V$RREB1_01	0.542383	0.930455	0.044329
V$RSRFC4_01	0.741102	1.45637	0.166629
V$R_01	0.680736	0.50851	0.000136776
V$S8_01	3.47284	3.21985	0.256041
V$SMAD3_Q6	3.09771	2.6853	0.000155864
V$SOX17_01	0.323151	0.529884	0.00726863
V$SOX_Q6	0.909286	1.42698	0.382218
V$SP1_Q4_01	3.3931	0.985821	7.73718e-06
V$SREBP1_02	0.470854	0.949302	1.63299e-07
V$SREBP1_Q5	0.314702	0.254937	0.101369
V$SREBP_Q3	0.00221388	0.197949	0.0791254
V$SRF_C	2.2785	4.49035	0.660866
V$SRF_Q4	2.12639	2.22573	0.339176
V$STAF_02	1.25739	1.19976	3.52004e-05
V$STAT3STAT3_Q3	0.532405	1.14073	3.27558e-05
V$STAT5A_02	0.608339	1.34698	0.422637
V$STAT5B_01	1.7204	4.06259	0.0214605
V$STAT6_02	6.17632	6.24621	0.0873182
V$SZF11_01	0.468905	1.13674	0.00292895
V$T3R_01	0.00325271	0.399808	0.0468946
V$TAL1ALPHAE47_01	0.643091	1.54732	0.0982303
V$TBP_01	2.29301	2.44342	11.5844
V$TBX5_01	1.20897	3.4015	0.0160221
V$TBX5_Q5	0.810361	2.48116	0.000290921
V$TEL2_Q6	3.83379	1.56329	0.00303896
V$TFIIA_Q6	0.562159	0.812907	0.000427867
V$TGIF_01	0.587097	2.43589	0.32272
V$TITF1_Q3	1.29387	2.22719	0.515639
V$USF_Q6_01	2.23813	0.224549	0.000157777
V$VBP_01	1.55048	1.43543	0.0165226
V$VDRRXR_01	0.574494	0.329326	1.04176e-06
V$VDR_Q3	1.2602	2.06742	0.101534
V$VJUN_01	3.94148	1.71605	3.46446e-06
V$VMYB_02	1.55048	1.06951	1.09168e-06
V$WHN_B	1.08209	0.426011	2.93757e-09
V$XFD1_01	2.61451	2.45788	0.631958
V$XPF1_Q6	0.0920409	1.00636	0.582639
V$YY1_01	1.4394	2.19191	0.0319645
V$ZBRK1_01	0.563742	0.321011	9.77031e-05
V$ZEC_01	0.666374	2.21557	0.000517669
V$ZID_01	0.010448	1.15348	6.61228e-05
