# Supplementary material for: Gene Set-Based Module Discovery Decodes cis-Regulatory Codes Governing Diverse Gene Expression across Human Multiple Tissues
Source: PLoS One. 2010 Jun 9;5(6):e10910. doi: 10.1371/journal.pone.0010910 (PMC2882937; doi:10.1371/journal.pone.0010910)
Supplement: Table S4 — p-values by BEEM, EEM and SSA (GS:TF curated, Exp:breast cancer). (0.09 MB XLS) [file pone.0010910.s004.xls]

## Sheet: Sheet4
Table S4. p-values by BEEM, EEM and SSA.
GS:TF curated, Exp:breast cancer
	BEEM	EEM	SSA
4NQO_ESR_WS_UNREG	0.624947	0.968377	1.04825e-09
4NQO_UNIQUE_FIBRO_UP	0.0480945	1.79997	1.44649e-16
5FU_RESIST_GASTRIC_DN	1.17831	1.41574	9.26574e-13
5FU_RESIST_GASTRIC_UP	0.73761	0.958798	1.39754e-09
ABBUD_LIF_DN	0.333566	0.795835	8.48608e-15
ABBUD_LIF_GH3_UP	0.939792	3.7727	5.78596e-16
ABBUD_LIF_UP	1.10211	1.25725	7.79755e-13
ABRAHAM_AL_VS_MM_UP	1.13921	2.5331	2.25265e-10
ABRAHAM_MM_VS_AL_DN	1.13921	2.59705	2.25265e-10
ABRAHAM_MM_VS_AL_UP	0.614771	1.12717	0
AD12_ANY_DN	1.5289	2.65136	5.07984e-09
ADDYA_K562_HEMIN_TREATMENT	4.16351	4.38919	0.00595867
ADIPOGENESIS_HMSC_CLASS1_UP	2.36606	2.54322	2.45037e-07
ADIPOGENESIS_HMSC_CLASS3_UP	3.13557	5.11428	0.0375486
ADIPOGENESIS_HMSC_CLASS8_DN	3.39404	4.93426	1.43536e-06
ADIP_DIFF_CLUSTER1	8.14651	9.54265	0.0143744
ADIP_DIFF_CLUSTER2	5.86813	9.52517	1.39773
ADIP_DIFF_CLUSTER3	0.615344	1.52956	8.33799e-07
ADIP_DIFF_CLUSTER4	6.71596	9.76397	1.75204e-10
ADIP_DIFF_CLUSTER5	12.6116	16.5444	0.184782
ADIP_DIFF_UP	4.0589	4.07328	0.234297
ADIP_HUMAN_DN	4.40474	7.36117	7.29755e-05
ADIP_HUMAN_UP	3.24426	3.00782	0.0236201
ADIP_VS_FIBRO_DN	1.13388	3.25973	7.086e-08
ADIP_VS_FIBRO_UP	4.75628	7.26553	0.00108397
ADIP_VS_PREADIP_DN	3.39611	4.74476	7.63066e-05
ADIP_VS_PREADIP_UP	4.75628	7.35575	0.00301967
AGED_MOUSE_CEREBELLUM_DN	0.605399	1.01391	1.46473e-08
AGED_MOUSE_CEREBELLUM_UP	1.78905	2.85636	5.85951e-10
AGED_MOUSE_CORTEX_DN	0.615344	1.50175	3.02078e-11
AGED_MOUSE_CORTEX_UP	1.21606	1.70172	5.366e-13
AGED_MOUSE_HIPPOCAMPUS_ANY_DN	0.624947	1.04034	5.71626e-07
AGED_MOUSE_HIPPOCAMPUS_ANY_UP	1.3346	2.32469	1.44996e-08
AGED_MOUSE_HIPPOCAMPUS_MULTI_UP	1.26927	1.17845	6.53091e-13
AGED_MOUSE_HYPOTH_DN	0.0873913	0.886801	1.44649e-16
AGED_MOUSE_HYPOTH_UP	1.73432	1.91111	2.53729e-12
AGED_MOUSE_MUSCLE_DN	0.758178	2.20818	1.92865e-16
AGED_MOUSE_MUSCLE_UP	0.578099	1.45463	1.96241e-14
AGED_MOUSE_NEOCORTEX_DN	0.336764	0.786238	3.16934e-09
AGED_MOUSE_NEOCORTEX_UP	0.609921	2.89113	0.000306649
AGED_MOUSE_RETINA_ANY_UP	0.777038	2.38809	4.71982e-10
AGED_RHESUS_DN	0.343931	1.48624	0.00279835
AGED_RHESUS_UP	0.498161	0.417767	0.00157849
AGEING_BRAIN_DN	0.176611	0.625739	0.000251438
AGEING_BRAIN_UP	6.28644	6.46832	0.591513
AGEING_KIDNEY_DN	0.508068	1.43129	0.506576
AGEING_KIDNEY_SPECIFIC_DN	1.63982	2.47564	0.126135
AGEING_KIDNEY_SPECIFIC_UP	18.2307	17.7771	1.96558
AGEING_KIDNEY_UP	40.4365	47.597	1.7976931348623157E308
AGUIRRE_PANCREAS_CHR12	2.51251	2.20684	5.10852e-13
AGUIRRE_PANCREAS_CHR17	0.925659	1.61393	1.30756e-09
AGUIRRE_PANCREAS_CHR19	0.336764	1.10376	3.72343e-05
AGUIRRE_PANCREAS_CHR22	0.513397	0.818292	0.00026943
AGUIRRE_PANCREAS_CHR6	0.422257	0.824465	9.64327e-15
AGUIRRE_PANCREAS_CHR7	0.637041	1.22918	7.07396e-08
AGUIRRE_PANCREAS_CHR8	4.21936	3.9764	0.00207684
ALANINE_AND_ASPARTATE_METABOLISM	0.422257	1.46318	1.58746e-07
ALCALAY_AML_NPMC_DN	11.0188	13.9591	0.436198
ALCALAY_AML_NPMC_UP	4.30633	2.62496	0.0920257
ALKPATHWAY	0.179315	0.661323	9.79087e-07
ALZHEIMERS_DISEASE_DN	1.8518	2.04378	0.39994
ALZHEIMERS_DISEASE_UP	8.88195	4.64484	2.67041
ALZHEIMERS_INCIPIENT_DN	0.0810804	0.585593	9.46247e-06
ALZHEIMERS_INCIPIENT_UP	0.528147	2.15757	0.22669
AMIPATHWAY	2.82004	6.87913	0.0978217
ANDROGEN_AND_ESTROGEN_METABOLISM	0.00803392	0.631849	6.33708e-13
ANDROGEN_GENES	0.129295	0.259584	1.84277e-05
APOPTOSIS	0.418906	2.25726	3.27323e-08
APOPTOSIS_GENMAPP	0.854117	2.35269	7.84955e-09
APOPTOSIS_KEGG	0.361878	2.33204	1.36598e-10
APPEL_IMATINIB_UP	2.93461	4.01634	9.99996e-11
ARGININE_AND_PROLINE_METABOLISM	0.435202	1.71556	1.00027e-08
AS3_FIBRO_C1	0.126897	1.79436	2.90554e-08
AS3_FIBRO_C2	0.126897	1.86885	2.90554e-08
AS3_FIBRO_C3	0.890176	1.72809	1.62089e-05
AS3_FIBRO_C4	0.0848885	0.855147	9.82667e-08
AS3_FIBRO_DN	1.26492	4.1445	0.0127959
AS3_FIBRO_UP	0.890176	1.70279	1.62089e-05
ASTIER_BCELL	0.140574	0.980935	5.89365e-08
ASTIER_FN_DIFF	0.104801	0.897604	2.97578e-07
ASTON_DEPRESSION_DN	0.620367	3.31547	0.00113348
ASTON_DEPRESSION_UP	0.418906	1.71801	7.10945e-08
ASTON_OLIGODENDROGLIA_MYELINATION_SUBSET	1.56706	4.03135	4.54056e-10
AT1RPATHWAY	0.435202	0.527335	0.00171768
ATRBRCAPATHWAY	1.35121	2.19563	0
ATRIA_UP	8.2483	6.29527	0.286074
BADPATHWAY	0.73761	1.58485	1.95017e-10
BAF57_BT549_DN	5.84098	4.21006	1.88363
BAF57_BT549_UP	20.0137	15.198	3.10382
BASSO_GERMINAL_CENTER_CD40_DN	6.62052	9.80783	0.00752551
BASSO_GERMINAL_CENTER_CD40_UP	9.54834	12.7999	0.179613
BASSO_HCL_DIFF	3.54153	6.85196	0.0054555
BASSO_REGULATORY_HUBS	3.36248	5.02006	0.000307582
BCL2_FAMILY_AND_REG_NETWORK	0.149991	0.838615	0
BCNU_GLIOMA_MGMT_24HRS_DN	0.0447518	0.771409	2.39669e-12
BCNU_GLIOMA_MGMT_48HRS_DN	0.203754	1.08757	0.0142394
BCNU_GLIOMA_NOMGMT_48HRS_DN	0.645387	2.37257	1.44649e-15
BCRABL_HL60_CDNA_DN	0.239118	1.14169	2.2392e-08
BCRPATHWAY	0.562896	2.60841	0.00197424
BECKER_CANCER_ASSOCIATED_SUBSET_2	1.13655	1.45959	2.83776e-08
BECKER_TAMOXIFEN_RESISTANT_DN	1.57131	3.20926	0.005768
BECKER_TAMOXIFEN_RESISTANT_UP	1.5021	3.32642	1.9731e-05
BENNETT_SLE_UP	6.48863	12.7427	0.898125
BETA_ALANINE_METABOLISM	0.662669	2.51543	5.78596e-16
BHATTACHARYA_ESC_UP	1.56906	2.4096	6.6553e-06
BILE_ACID_BIOSYNTHESIS	0.422257	1.61519	2.06511e-13
BIOPEPTIDESPATHWAY	0.380527	1.66746	1.82127e-07
BLEO_HUMAN_LYMPH_HIGH_24HRS_UP	6.34834	8.54944	0.000966004
BLOOD_CLOTTING_CASCADE	0.571969	1.76308	1.83222e-15
BOQUEST_CD31PLUS_VS_CD31MINUS_DN	61.8993	59.9248	1.7976931348623157E308
BOQUEST_CD31PLUS_VS_CD31MINUS_UP	54.8684	52.3033	1.7976931348623157E308
BRACX_UP	2.24281	3.62913	2.6349e-06
BRCA1KO_MEF_DN	2.8848	4.33461	1.54253e-08
BRCA1_MES_UP	1.68061	2.04936	1.81568e-08
BRCA1_OVEREXP_DN	0.720247	2.30213	5.65865e-05
BRCA1_OVEREXP_PROSTATE_DN	0.874778	2.39067	1.274e-05
BRCA1_OVEREXP_PROSTATE_UP	2.0851	3.75695	0.00754148
BRCA1_OVEREXP_UP	1.67793	3.74439	0.00221475
BRCA2_BRCA1_DN	2.23155	1.56361	3.25931e-07
BRCA2_BRCA1_UP	0.230563	0.634217	1.9113e-13
BRCA_BRCA1_NEG	19.1408	13.111	2.50036
BRCA_BRCA1_POS	4.28372	7.09518	0.0988211
BRCA_ER_NEG	130.225	122.088	1.7976931348623157E308
BRCA_ER_POS	114.173	115.985	1.7976931348623157E308
BRCA_PROGNOSIS_NEG	28.9111	29.1447	11.0962
BRCA_PROGNOSIS_POS	12.9739	14.8983	1.56397e-05
BREASTCA_THREE_CLASSES	0.510557	1.577	4.99522e-13
BREASTCA_TWO_CLASSES	3.40023	4.20228	0.00700021
BREAST_CANCER_ESTROGEN_SIGNALING	3.41114	4.46392	0.0705223
BREAST_DUCTAL_CARCINOMA_GENES	13.4292	18.5104	4.96933e-05
BRENTANI_CELL_ADHESION	9.26913	4.8087	0.066819
BRENTANI_CELL_CYCLE	11.8246	14.7647	1.82285
BRENTANI_DEATH	0.356816	1.31737	0.000129687
BRENTANI_IMMUNE_FUNCTION	6.68644	10.9743	0.0081492
BRENTANI_PROTEIN_MODIFICATION	0.210646	0.38822	0.00880611
BRENTANI_REPAIR	0.614771	2.73707	0
BRENTANI_SIGNALING	1.87707	2.48022	0.000737153
BRENTANI_TRANSCRIPTION_FACTORS	0.664065	2.04875	0.00102307
BRENTANI_TRANSPORT_OF_VESICLES	0.422257	0.756734	3.37515e-16
BRG1_ALAB_DN	2.37156	4.67531	5.55713e-09
BRG1_ALAB_UP	0.513397	3.04829	6.37683e-05
BRG1_H1299_UP	0.381493	1.60437	1.39943e-12
BRG1_SW13_UP	5.08816	4.65852	1.20083e-06
BROCKE_IL6	0.88787	3.71401	0.037718
BRUNO_IL3_DN	0.814361	2.09333	0.00131019
BUTANOATE_METABOLISM	0.575417	0.920489	0
BYSTROM_IL5_DN	0.213907	2.75817	1.38235e-07
BYSTROM_IL5_UP	0.0584234	1.95883	4.42387e-10
BYSTRYKH_HSC_BRAIN_CIS_GLOCUS	0.230563	1.35357	4.19482e-15
BYSTRYKH_HSC_BRAIN_TRANS_GLOCUS	0.061348	0.823302	0.000607701
BYSTRYKH_HSC_CIS_GLOCUS	1.45786	0.477298	0.000172318
BYSTRYKH_HSC_TRANS_GLOCUS	1.03786	1.35633	0.7932
CALCINEURINPATHWAY	0.0447518	0.815488	1.76313e-09
CALCINEURIN_NF_AT_SIGNALING	0.758296	2.10381	0.00275021
CALCIUM_REGULATION_IN_CARDIAC_CELLS	0.587371	0.763124	0.0489854
CALRES_MOUSE_DN	0.380527	1.55109	2.96256e-10
CALRES_MOUSE_NEOCORTEX_DN	0.0142455	1.17669	1.14663e-10
CALRES_MOUSE_NEOCORTEX_UP	0.212571	0.696943	3.17326e-12
CALRES_RHESUS_DN	0.287186	0.394713	4.98688e-07
CALRES_RHESUS_UP	5.47722	6.89887	1.99132e-05
CAMPTOTHECIN_PROBCELL_DN	2.76414	5.55124	4.82455e-09
CAMPTOTHECIN_PROBCELL_UP	0.0829814	1.00313	4.82164e-17
CANCERDRUGS_PROBCELL_UP	1.64095	2.39316	1.20633e-12
CANCER_NEOPLASTIC_META_UP	2.42005	4.14267	3.41171e-08
CANCER_UNDIFFERENTIATED_META_UP	24.6487	30.8585	4.40577
CANTHARIDIN_DN	1.98013	3.45171	1.11172e-11
CARDIACEGFPATHWAY	1.68302	1.62224	1.12888e-08
CARIES_PULP_DN	3.69758	5.07007	0.0289403
CARIES_PULP_HIGH_UP	25.1272	29.5378	1.7976931348623157E308
CARIES_PULP_UP	40.8207	44.2944	1.7976931348623157E308
CARM_ERPATHWAY	0.510557	1.62747	1.78401e-15
CASPASEPATHWAY	0.847038	3.90991	8.96342e-14
CCR3PATHWAY	0.510557	0.87551	4.19796e-12
CCR5PATHWAY	1.52649	3.17872	5.74717e-07
CELLCYCLEPATHWAY	3.59762	4.57719	1.1295e-08
CELL_ADHESION	9.22436	7.935	0.832735
CELL_ADHESION_MOLECULE_ACTIVITY	3.2078	3.12474	0.0303939
CELL_ADHESION_RECEPTOR_ACTIVITY	5.91106	2.81541	1.19002e-08
CELL_CYCLE	12.8295	15.5941	0.619063
CELL_CYCLE_ARREST	0.746106	1.76423	1.89201e-13
CELL_CYCLE_CHECKPOINT	2.82148	5.68022	2.99954e-13
CELL_CYCLE_KEGG	13.215	16.0564	0.674881
CELL_CYCLE_REGULATOR	0.651725	2.93267	0
CELL_GROWTH_AND_OR_MAINTENANCE	2.88306	3.34808	0.0186238
CELL_MOTILITY	5.16783	5.54628	0.0522454
CELL_PROLIFERATION	2.92553	4.50445	0.0122906
CELL_SURFACE_RECEPTOR_LINKED_SIGNAL_TRANSDUCTION	8.13197	9.11002	0.138182
CHANG_SERUM_RESPONSE_DN	2.35908	3.46635	0.00033662
CHANG_SERUM_RESPONSE_UP	5.11654	7.66724	0.0183649
CHAUHAN_2ME2	1.00843	1.4834	3.62277e-09
CHAUVIN_ANDROGEN_REGULATED_GENES	0.455075	1.74197	1.87927e-05
CHEN_HOXA5_TARGETS_DN	1.46944	1.25554	2.13068e-08
CHEN_HOXA5_TARGETS_UP	3.50864	4.18333	0.104953
CHEN_LUNG_SURVIVAL	0.614771	1.69698	0
CHESLER_BRAIN_CIS_GENES	0.310487	0.919186	8.85998e-07
CHESLER_BRAIN_HIGHEST_VARIANCE_GENES	0.614771	0.968263	7.71462e-16
CHESLER_BRAIN_NEURAL_HIGH_GENES	0.614771	0.882029	1.92865e-16
CHESLER_BRAIN_ONLY_SUBSET	0.624379	0.766654	6.67025e-13
CHESLER_HIGHEST_FOLD_RANGE_GENES	0.943379	1.34578	3.78184e-09
CHIARETTI_T_ALL	16.7555	19.3348	5.97468
CHIARETTI_T_ALL_DIFF	16.1028	19.6029	7.20036
CHIARETTI_ZAP70_DIFF	1.49655	4.91113	0.00135781
CIRCADIAN_EXERCISE	1.05612	2.45284	3.71247e-08
CISPLATIN_PROBCELL_UP	1.79747	2.44112	4.63842e-13
CIS_XPC_DN	0.632593	1.08	0.00214596
CIS_XPC_UP	4.34476	4.9362	0.00540148
CITED1_KO_HET_DN	0.381493	1.35953	4.03009e-06
CITED1_KO_HET_UP	0.578099	2.25329	3.37515e-16
CITED1_KO_WT_UP	0.575417	1.81058	0
CK1PATHWAY	0.496345	0.827803	0
CMV-UV_HCMV_6HRS_DN	3.025	2.72288	0.000114624
CMV-UV_HCMV_6HRS_UP	8.78159	8.13463	3.27577
CMV_24HRS_DN	11.9915	12.3487	0.0277283
CMV_24HRS_UP	4.33314	5.90394	0.0447481
CMV_8HRS_DN	2.09509	3.11228	6.23407e-09
CMV_8HRS_UP	5.68429	13.1862	0.00157184
CMV_ALL_DN	11.5899	12.3863	0.14965
CMV_ALL_UP	5.40129	9.92995	0.372177
CMV_HCMV_6HRS_DN	4.69609	6.96731	2.14808e-05
CMV_HCMV_6HRS_UP	0.963977	4.30064	0.000356868
CMV_HCMV_TIMECOURSE_12HRS_UP	9.68468	9.84885	0.15835
CMV_HCMV_TIMECOURSE_14HRS_DN	1.29243	2.97994	3.47895e-11
CMV_HCMV_TIMECOURSE_14HRS_UP	0.578099	2.14377	1.3518e-10
CMV_HCMV_TIMECOURSE_16HRS_UP	1.25588	1.55331	2.14037e-07
CMV_HCMV_TIMECOURSE_18HRS_DN	0.347392	1.32139	0
CMV_HCMV_TIMECOURSE_18HRS_UP	0.777204	0.672931	4.01937e-07
CMV_HCMV_TIMECOURSE_1HR_DN	0.361475	2.16864	7.66496e-13
CMV_HCMV_TIMECOURSE_20HRS_DN	0.890304	2.9643	1.15585e-06
CMV_HCMV_TIMECOURSE_20HRS_UP	0.476921	1.35537	5.69775e-09
CMV_HCMV_TIMECOURSE_24HRS_DN	6.04658	6.71698	5.99382e-05
CMV_HCMV_TIMECOURSE_24HRS_UP	0.156988	0.254373	3.18615e-08
CMV_HCMV_TIMECOURSE_48HRS_DN	4.13991	5.67234	0.0792988
CMV_HCMV_TIMECOURSE_48HRS_UP	0.528555	2.45798	0.000176639
CMV_HCMV_TIMECOURSE_4HRS_DN	0.562896	1.12774	5.22424e-13
CMV_HCMV_TIMECOURSE_6HRS_DN	1.5071	3.47637	7.63453e-10
CMV_HCMV_TIMECOURSE_8HRS_DN	0.651725	1.82387	9.64327e-17
CMV_HCMV_TIMECOURSE_8HRS_UP	1.13655	2.66763	4.8577e-12
CMV_HCMV_TIMECOURSE_ALL_DN	12.2448	12.0623	0.663583
CMV_HCMV_TIMECOURSE_ALL_UP	6.81029	3.28005	0.406208
CMV_IE86_UP	8.8244	13.184	0.000795583
CMV_UV-CMV_COMMON_HCMV_6HRS_DN	1.79507	3.07985	0
CMV_UV-CMV_COMMON_HCMV_6HRS_UP	0.647715	3.35163	2.26339e-05
COCAINE_BRAIN_4WKS_UP	0.554443	0.800516	0.000212374
COCAINE_BRAIN_5D_UP	0.476272	1.06023	3.49738e-09
COLLER_MYC_UP	0.575417	0.995064	1.68275e-14
CORDERO_KRAS_KD_VS_CONTROL_DN	0.454773	2.02853	4.67684e-05
CORDERO_KRAS_KD_VS_CONTROL_UP	9.47749	11.7596	0.087738
CPR_NULL_LIVER_UP	0.472285	0.986699	3.97742e-07
CREBPATHWAY	0.230563	0.628706	4.55098e-05
CREB_BRAIN_2WKS_UP	0.963977	0.626439	9.41338e-09
CREB_BRAIN_8WKS_DN	0.648955	0.833949	8.14751e-08
CREB_BRAIN_8WKS_UP	0.592361	1.53655	0.00120243
CROMER_HYPOPHARYNGEAL_MET_VS_NON_DN	4.22197	4.70744	0.0441026
CROMER_HYPOPHARYNGEAL_MET_VS_NON_UP	1.19759	1.82196	1.54487e-06
CROONQUIST_IL6_RAS_DN	8.84485	13.3419	4.81656e-05
CROONQUIST_IL6_RAS_UP	4.79899	5.87047	3.73248e-12
CROONQUIST_IL6_STARVE_UP	19.5697	26.5179	1.56036
CROONQUIST_IL6_STROMA_UP	12.3107	18.4637	2.14037
CROONQUIST_RAS_STROMA_DN	7.78849	11.989	2.1354e-05
CROONQUIST_RAS_STROMA_UP	1.91246	3.16022	4.43591e-15
CSKPATHWAY	2.82004	6.5996	0.0978217
CTLA4PATHWAY	5.23262	8.02855	0.000254455
CTNNB1_oncogenic_signature	1.44017	1.61892	0.000643411
DAC_BLADDER_UP	5.44424	6.97347	0.0455867
DAC_FIBRO_DN	5.70156	9.97288	6.90933e-10
DAC_FIBRO_UP	3.2584	4.41951	9.33951e-14
DAC_IFN_BLADDER_UP	4.05137	6.79086	2.33318e-08
DAC_PANC50_UP	0.590475	1.52591	1.07572e-05
DAC_PANC_UP	4.2496	3.29399	0.858867
DAVIES_MGUS_MM	1.79644	3.93896	3.17905e-11
DAVIES_N	1.7137	4.07921	0
DCPATHWAY	2.79683	7.35499	6.55661e-11
DEATHPATHWAY	0.510557	0.927371	5.06272e-15
DER_IFNA_UP	4.82998	11.5677	0.432002
DER_IFNB_UP	4.08439	10.7339	0.412586
DER_IFNG_UP	3.20787	8.36582	0.000864649
DFOSB_BRAIN_2WKS_UP	0.336764	1.43305	1.48832e-05
DFOSB_BRAIN_8WKS_UP	0.380527	0.871189	1.56437e-09
DIAB_NEPH_DN	9.6661	8.86676	1.02631
DIAB_NEPH_UP	4.58461	4.74263	0.0890853
DNA_DAMAGE_SIGNALING	1.99547	4.17014	4.07234e-09
DNA_REPLICATION_REACTOME	4.8421	7.73063	1.22064e-08
DNMT1_KO_UP	1.19186	2.54763	0.0148886
DORSAM_HOXA9_DN	0.472285	1.52598	5.71478e-06
DORSAM_HOXA9_UP	0.333566	1.4205	6.26813e-16
DORSEY_DOXYCYCLINE_UP	1.06672	2.51152	4.41497e-06
DOX_RESIST_GASTRIC_UP	27.9373	35.6776	6.85728
DRUG_RESISTANCE_AND_METABOLISM	1.59437	3.88717	0.000122667
DSRNA_UP	3.27902	4.89564	0.000126325
E2F3_ONCOGENIC_SIGNATURE	3.96308	4.22969	0.601987
EDG1PATHWAY	0.284021	1.14176	5.41163e-09
EGFPATHWAY	0.918285	2.23766	1.24858e-05
EGF_HDMEC_UP	0.838965	0.970831	8.89692e-07
EICOSANOID_SYNTHESIS	1.13388	2.24052	4.21669e-09
EIF4PATHWAY	0.347392	1.29777	5.24753e-12
ELECTRON_TRANSPORT	0.55283	1.10376	0.0561069
ELECTRON_TRANSPORTER_ACTIVITY	0.730058	2.12569	0.0182437
ELECTRON_TRANSPORT_CHAIN	0.375053	0.368355	5.37821e-09
ELONGINA_KO_DN	4.54782	5.51822	3.33389e-06
ELONGINA_KO_UP	4.941	5.27293	0.0234314
EMT_DN	3.46142	8.36188	0.134311
EMT_UP	9.89568	10.3682	4.72206e-05
ERKPATHWAY	0.230563	1.00967	5.23719e-10
ERM_KO_SERTOLI_DN	1.39461	2.81378	4.89497e-09
ERM_KO_TESTES_DN	3.84456	6.4813	4.42453e-12
ESR_FIBROBLAST_UP	0.787717	1.58779	0.000264725
ET743PT650_COLONCA_DN	1.17318	2.04472	5.03238e-09
ET743_HELA_UP	2.96095	4.50152	0.000115311
ET743_RESIST_DN	1.25125	3.54364	6.79093e-11
ET743_SARCOMA_24HRS_DN	1.62696	3.39205	2.11135e-06
ET743_SARCOMA_48HRS_DN	2.31646	2.38973	0.000113796
ET743_SARCOMA_72HRS_DN	1.80497	2.05982	8.12677e-05
ET743_SARCOMA_72HRS_UP	0.469507	3.68398	2.14995e-08
ET743_SARCOMA_DN	7.30446	3.00288	0.00272232
ET743_SARCOMA_UP	0.418906	1.44145	9.58722e-11
FALT_BCLL_DN	0.495817	1.06155	1.01058e-07
FALT_BCLL_IG_MUTATED_VS_WT_DN	0.0218039	0.742692	6.61239e-13
FALT_BCLL_IG_MUTATED_VS_WT_UP	0.181408	0.689329	2.42868e-06
FALT_BCLL_UP	0.230563	1.64356	9.96632e-13
FASPATHWAY	0.381652	0.755495	9.85977e-13
FATTY_ACID_DEGRADATION	0.179315	1.17266	1.08675e-12
FATTY_ACID_METABOLISM	1.74917	2.34371	0.0521664
FCER1PATHWAY	0.5316	2.06076	0.000239758
FERNANDEZ_MYC_TARGETS	1.49704	2.27187	0.00308124
FERRANDO_MLL_T_ALL_DN	5.13994	6.79375	2.26512e-05
FERRANDO_MLL_T_ALL_UP	0.949149	1.99478	3.94445e-09
FERRANDO_T_CELL_DIFFERENTIATION_PATHWAY	2.6332	6.92379	3.35013e-10
FERRARI_4HPR_UP	1.03819	3.34865	0.00066611
FETAL_LIVER_ENRICHED_TRANSCRIPTION_FACTORS	2.06789	3.48967	0.00149242
FETAL_LIVER_VS_ADULT_LIVER_GNF2	2.35557	2.89951	0.0336448
FLECHNER_KIDNEY_TRANSPLANT_REJECTION_DN	4.65396	6.77399	1.04248
FLECHNER_KIDNEY_TRANSPLANT_REJECTION_PBL_DN	0.00278193	1.2647	3.41647e-12
FLECHNER_KIDNEY_TRANSPLANT_REJECTION_PBL_UP	0.0229255	0.367142	4.57625e-10
FLECHNER_KIDNEY_TRANSPLANT_REJECTION_UP	24.8774	32.6844	1.7976931348623157E308
FLECHNER_KIDNEY_TRANSPLANT_WELL_PBL_DN	0.381493	2.01135	1.09355e-13
FLECHNER_KIDNEY_TRANSPLANT_WELL_PBL_UP	0.928454	1.16705	0.000133713
FLECHNER_KIDNEY_TRANSPLANT_WELL_UP	7.83291	9.2195	1.01826
FLOTHO_CASP8AP2_MRD_DIFF	1.0834	2.14196	4.13948e-08
FMLPPATHWAY	0.0218039	0.86787	9.38669e-08
FRASOR_ER_DN	4.4382	4.37943	0.0847908
FRASOR_ER_UP	6.74929	8.99044	0.00123427
FSH_GRANULOSA_DN	1.20935	2.25579	0.000208208
FSH_GRANULOSA_UP	0.548837	1.27798	0.000506779
FSH_HUMAN_GRANULOSA_UP	0.575417	0.935774	5.52007e-11
FSH_OVARY_MCV152_DN	2.53864	5.07121	2.30428e-06
FSH_OVARY_MCV152_UP	0.590475	2.56843	0.000630231
G13_SIGNALING_PATHWAY	0.409929	0.534388	8.7183e-10
G1PATHWAY	3.11385	4.20587	4.12848e-08
G1_TO_S_CELL_CYCLE_REACTOME	7.02898	8.05156	0.000767852
GALE_FLT3ANDAPL_UP	1.20226	1.07688	1.1674e-07
GALINDO_ACT_UP	0.853742	2.81839	0.139081
GAMMA-UV_FIBRO_DN	0.562896	1.12135	1.99289e-09
GAMMA-UV_FIBRO_UP	0.192681	1.07779	2.24286e-07
GAMMA_ESR_OLD_UNREG	0.00976153	0.68731	4.79036e-10
GAMMA_ESR_WS_UNREG	0.00976153	1.48918	2.20046e-10
GAMMA_HEXACHLOROCYCLOHEXANE_DEGRADATION	0.347392	1.96833	2.01496e-06
GAMMA_UNIQUE_FIBRO_DN	1.42712	2.01683	1.4788e-07
GAY_YY1_DN	26.4782	25.2099	6.83133
GAY_YY1_UP	1.24181	2.62128	0.234748
GENOTOXINS_24HRS_DISCR	0.615344	0.640495	8.67895e-16
GENOTOXINS_4HRS_DISCR	0.381493	0.893982	3.27871e-15
GENOTOXINS_ALL_24HRS_REG	2.18839	3.95305	3.01112e-08
GENOTOXINS_ALL_4HRS_REG	6.8881	9.34883	1.72492e-10
GERY_CEBP_TARGETS	6.8298	6.80368	0.4041
GHPATHWAY	0.422257	1.61427	1.83422e-06
GH_AUTOCRINE_DN	6.634	5.63796	0.0573449
GH_AUTOCRINE_UP	1.22555	2.02915	3.86756e-06
GH_EXOGENOUS_ALL_UP	0.336764	1.43649	1.11511e-07
GH_EXOGENOUS_ANY_DN	0.161708	1.00343	0.000240078
GH_EXOGENOUS_ANY_UP	0.53993	0.926733	0.0168185
GH_EXOGENOUS_EARLY_UP	0.148264	1.23176	2.11876e-08
GH_EXOGENOUS_LATE_DN	0.280536	1.03473	4.72749e-06
GH_EXOGENOUS_LATE_UP	0.368915	0.309522	9.79482e-06
GH_EXOGENOUS_MIDDLE_UP	0.111176	0.269836	0.000285478
GH_GHRHR_KO_24HRS_DN	2.04663	2.79359	7.47313e-05
GH_GHRHR_KO_24HRS_UP	0.561565	1.46977	0.000107801
GH_GHRHR_KO_6HRS_DN	0.185691	0.582616	1.65517e-12
GH_GHRHR_KO_6HRS_UP	0.0747905	1.01954	7.12011e-09
GILDEA_BLADDER_UP	3.5287	4.31087	1.52824e-07
GLEEVECPATHWAY	1.30677	2.40521	4.31886e-11
GLUCONEOGENESIS	1.44314	4.06564	2.99377e-09
GLUTAMATE_METABOLISM	0.571673	1.61195	1.65846e-11
GLUTATHIONE_METABOLISM	1.04743	2.72588	1.78858e-06
GLYCEROLIPID_METABOLISM	0.637041	1.89553	1.47165e-11
GLYCEROPHOSPHOLIPID_METABOLISM	0.375053	0.886382	1.61996e-07
GLYCINE_SERINE_AND_THREONINE_METABOLISM	0.472285	0.547938	4.13183e-08
GLYCOGEN_METABOLISM	0.179315	0.6969	3.07131e-08
GLYCOLYSIS	1.26492	3.91882	4.62875e-09
GLYCOLYSIS_AND_GLUCONEOGENESIS	2.2936	4.26211	4.69633e-08
GLYCOSPHINGOLIPID_METABOLISM	0.614771	0.949991	1.43651e-12
GNATENKO_PLATELET	2.08889	1.86686	7.37032e-07
GNATENKO_PLATELET_UP	2.08889	1.89112	7.37032e-07
GN_CAMP_GRANULOSA_DN	0.612008	1.87184	0.000183789
GN_CAMP_GRANULOSA_UP	0.307558	1.10137	7.97892e-08
GOLDRATH_CELLCYCLE	13.0629	18.8302	0.0235426
GOLDRATH_CYTOLYTIC	5.82786	10.5107	2.77186e-05
GOLDRATH_HP	0.269799	3.30614	0.000161828
GOLDRATH_MEMORY	1.67957	3.49699	1.58837e-06
GO_ROS	0.706077	2.15857	3.49357e-08
GPCRDB_CLASS_A_RHODOPSIN_LIKE	1.58151	4.55121	0.00875523
GPCRDB_CLASS_B_SECRETIN_LIKE	0.614771	1.86886	0
GPCRDB_OTHER	0.526608	1.89666	2.38482e-07
GPCRPATHWAY	0.0143057	1.05104	0.00303034
GPCRS_CLASS_A_RHODOPSIN_LIKE	2.20702	5.38859	0.00575484
GPCRS_CLASS_B_SECRETIN_LIKE	0.614771	1.80865	0
GRANDVAUX_IRF3_DN	1.9138	1.92196	2.38906e-08
GRANDVAUX_IRF3_UP	3.39327	7.96427	4.88446e-05
GREENBAUM_E2A_DN	0.614771	1.92895	1.94457e-13
GREENBAUM_E2A_UP	15.4003	19.7478	0.335755
GUO_HEX_DN	0.992271	2.49854	1.6347e-09
GUO_HEX_UP	1.97221	1.87445	0.000128386
G_PROTEIN_SIGNALING	0.0898027	0.403123	0.00552209
H2O2_CSBDIFF_C1	0.267631	0.864914	2.38136e-10
H2O2_CSBDIFF_C2	0.333566	0.743303	4.95826e-10
H2O2_CSBRESCUED_C1_UP	0.612354	2.15722	1.51165e-10
H2O2_CSBRESCUED_UP	1.09905	1.03776	1.6792e-09
HADDAD_CD45CD7_PLUS_VS_MINUS_DN	2.70224	2.23351	0.00503442
HADDAD_CD45CD7_PLUS_VS_MINUS_UP	9.55061	11.7546	0.0927713
HADDAD_HPCLYMPHO_ENRICHED	4.02616	5.57187	1.92877
HADDAD_HSC_CD10_UP	4.14445	5.09873	2.16213
HADDAD_HSC_CD7_DN	2.70224	2.21147	0.00503442
HADDAD_HSC_CD7_UP	9.55061	12.0223	0.0927713
HALMOS_CEBP_DN	1.52824	3.53988	0.00050798
HALMOS_CEBP_UP	0.967678	3.67947	2.77802e-06
HANSON_NFKAPPB_IND	0.165603	0.742194	4.57573e-14
HASLINGER_B_CLL_11Q23	0.422257	1.42398	1.70668e-09
HBX_HEP_UP	0.496345	0.959812	0
HCC_SURVIVAL_GOOD_VS_POOR_DN	5.94522	7.38584	0.000317614
HCC_SURVIVAL_GOOD_VS_POOR_UP	2.21821	1.70847	0.104897
HDACI_COLON_BUT12HRS_DN	0.969347	3.22714	7.17866e-06
HDACI_COLON_BUT12HRS_UP	0.637041	2.56214	1.28121e-05
HDACI_COLON_BUT16HRS_DN	0.772966	1.95773	0.000510587
HDACI_COLON_BUT16HRS_UP	0.637041	2.26248	1.80947e-06
HDACI_COLON_BUT24HRS_DN	0.569473	1.36416	3.46872e-05
HDACI_COLON_BUT24HRS_UP	1.44198	3.6249	1.00844e-05
HDACI_COLON_BUT2HRS_UP	3.11737	4.67687	0.0100081
HDACI_COLON_BUT30MIN_DN	0.615344	1.98799	4.84484e-10
HDACI_COLON_BUT48HRS_DN	1.09385	1.02503	8.10466e-07
HDACI_COLON_BUT48HRS_UP	1.70471	3.51694	0.0211446
HDACI_COLON_BUT_DN	2.61766	1.31783	0.0028484
HDACI_COLON_BUT_UP	2.31043	5.17309	0.0877633
HDACI_COLON_CLUSTER10	0.0545772	0.369206	3.15123e-06
HDACI_COLON_CLUSTER4	0.614771	1.91956	0
HDACI_COLON_CLUSTER6	0.562896	0.747837	1.48791e-10
HDACI_COLON_CLUSTER9	0.590475	1.55951	2.10444e-07
HDACI_COLON_CUR12HRS_UP	0.510557	1.57447	3.92963e-14
HDACI_COLON_CUR24HRS_DN	0.674506	1.90111	6.90121e-12
HDACI_COLON_CUR24HRS_UP	1.35241	1.93339	6.995e-11
HDACI_COLON_CUR2HRS_UP	0.247419	0.746347	6.53578e-10
HDACI_COLON_CUR48HRS_UP	0.254228	0.635201	0.000636197
HDACI_COLON_CURSUL_UP	1.51073	0.709071	7.75988e-07
HDACI_COLON_CUR_DN	0.562896	1.38387	3.71322e-10
HDACI_COLON_CUR_UP	0.609941	2.17734	0.0183508
HDACI_COLON_SUL12HRS_DN	0.381493	1.56295	1.16925e-13
HDACI_COLON_SUL12HRS_UP	1.13669	0.92277	1.16151e-09
HDACI_COLON_SUL16HRS_DN	0.55283	1.1909	2.65532e-06
HDACI_COLON_SUL16HRS_UP	0.44854	0.868951	3.46386e-07
HDACI_COLON_SUL24HRS_DN	1.01836	1.66843	0.00738523
HDACI_COLON_SUL24HRS_UP	0.609921	3.0484	0.000113317
HDACI_COLON_SUL30MIN_DN	0.34095	1.3067	1.39827e-15
HDACI_COLON_SUL48HRS_DN	0.639784	1.41495	0.000310362
HDACI_COLON_SUL48HRS_UP	0.705066	0.719781	0.000176465
HDACI_COLON_SUL_DN	1.62687	1.25442	0.00044452
HDACI_COLON_SUL_UP	0.620323	1.14491	0.0024088
HDACI_COLON_TSA12HRS_UP	0.347392	0.785557	5.37106e-10
HDACI_COLON_TSA2HRS_DN	0.149991	0.999664	1.3462e-13
HDACI_COLON_TSA2HRS_UP	1.57764	3.94667	1.59672e-06
HDACI_COLON_TSA48HRS_UP	0.513397	1.29527	9.24181e-09
HDACI_COLON_TSABUT_UP	2.52747	5.12088	0.00502693
HDACI_COLON_TSA_DN	0.0499601	0.951212	1.17981e-05
HDACI_COLON_TSA_UP	2.2938	4.31439	0.000956114
HDACPATHWAY	0.347392	1.36267	2.05431e-09
HEARTFAILURE_ATRIA_DN	5.03095	5.14351	0.000305009
HEARTFAILURE_ATRIA_UP	0.0132531	0.704334	4.70254e-13
HEARTFAILURE_VENTRICLE_DN	3.00854	5.72901	9.13109e-07
HEMATOPOESIS_RELATED_TRANSCRIPTION_FACTORS	0.602538	0.924916	0.00316006
HEMATOP_STEM_ALL_UP	1.78908	2.52112	1.28841e-06
HESS_HOXAANMEIS1_DN	1.93547	4.42927	5.23351e-09
HESS_HOXAANMEIS1_UP	1.93547	4.31733	5.23351e-09
HG_PROGERIA_DN	1.34337	3.56881	1.72807e-13
HIF1_TARGETS	1.91246	4.40578	1.14292e-05
HINATA_NFKB_DN	0.477262	1.9151	2.55982e-09
HINATA_NFKB_UP	9.88293	11.7846	2.81806
HIPPOCAMPUS_DEVELOPMENT_NEONATAL	2.24942	1.03714	1.32716e-08
HIPPOCAMPUS_DEVELOPMENT_POSTNATAL	0.00833302	1.19102	1.66622e-06
HISTIDINE_METABOLISM	0.615344	2.40845	6.29706e-14
HIVNEFPATHWAY	1.87494	3.51829	2.82447e-08
HOFFMANN_BIVSBII_BI	0.496966	2.81361	0.00482467
HOFFMANN_BIVSBII_BI_TABLE2	26.8087	34.5989	7.89209
HOFFMANN_BIVSBII_IMVM	1.03715	1.83331	4.42595e-06
HOFFMANN_BIVSBII_LGBII	4.32037	6.02611	0.287857
HOFMANN_MANTEL_LYMPHOMA_VS_LYMPH_NODES_DN	0.0584181	0.975746	3.62893e-11
HOFMANN_MANTEL_LYMPHOMA_VS_LYMPH_NODES_UP	0.606367	1.22398	5.31556e-10
HOFMANN_MDS_CD34_HIGH_RISK	0.347392	0.742505	5.33753e-10
HOFMANN_MDS_CD34_LOW_AND_HIGH_RISK	0.526608	1.87908	1.0915e-05
HOFMANN_MDS_CD34_LOW_RISK	0.605399	1.36927	2.18706e-05
HOGERKORP_CD44_UP	0.510557	2.76406	2.44972e-09
HOHENKIRK_MONOCYTE_DEND_DN	7.22271	11.0452	0.184239
HOHENKIRK_MONOCYTE_DEND_UP	7.1233	8.02277	0.0254438
HOUSTIS_ROS	0.615344	1.8868	1.07575e-08
HOX_GENES	0.639407	1.72271	1.73154e-06
HPV31_DN	3.31508	5.78362	0.000427744
HPV31_UP	0.63322	1.66233	5.70399e-09
HSA00010_GLYCOLYSIS_AND_GLUCONEOGENESIS	1.26492	3.95966	7.03417e-06
HSA00051_FRUCTOSE_AND_MANNOSE_METABOLISM	0.574998	0.934347	7.29935e-09
HSA00071_FATTY_ACID_METABOLISM	0.562896	1.04869	1.07551e-11
HSA00120_BILE_ACID_BIOSYNTHESIS	0.00278193	0.644928	3.94577e-09
HSA00150_ANDROGEN_AND_ESTROGEN_METABOLISM	0.5316	0.409102	7.5867e-07
HSA00190_OXIDATIVE_PHOSPHORYLATION	0.0903869	0.416512	8.49572e-14
HSA00220_UREA_CYCLE_AND_METABOLISM_OF_AMINO_GROUPS	0.347392	0.761123	3.1723e-12
HSA00230_PURINE_METABOLISM	0.430083	0.721521	0.00400863
HSA00240_PYRIMIDINE_METABOLISM	0.70289	1.39093	5.96261e-08
HSA00251_GLUTAMATE_METABOLISM	0.82712	1.97524	4.55014e-10
HSA00252_ALANINE_AND_ASPARTATE_METABOLISM	0.430814	1.41191	1.02526e-06
HSA00260_GLYCINE_SERINE_AND_THREONINE_METABOLISM	0.380527	1.73653	9.34459e-06
HSA00280_VALINE_LEUCINE_AND_ISOLEUCINE_DEGRADATION	0.00803392	1.20232	1.92865e-14
HSA00310_LYSINE_DEGRADATION	0.472285	0.618057	1.16973e-13
HSA00330_ARGININE_AND_PROLINE_METABOLISM	0.562896	1.74614	5.60339e-09
HSA00340_HISTIDINE_METABOLISM	0.435202	0.946211	5.1466e-08
HSA00350_TYROSINE_METABOLISM	0.332373	0.616501	4.72191e-06
HSA00360_PHENYLALANINE_METABOLISM	0.185691	0.652276	7.67531e-11
HSA00361_GAMMA_HEXACHLOROCYCLOHEXANE_DEGRADATION	0.422257	0.820887	1.14016e-11
HSA00380_TRYPTOPHAN_METABOLISM	0.485161	1.80858	2.09314e-06
HSA00450_SELENOAMINO_ACID_METABOLISM	0.033941	0.832754	1.55257e-14
HSA00480_GLUTATHIONE_METABOLISM	1.20781	2.62811	1.13755e-06
HSA00500_STARCH_AND_SUCROSE_METABOLISM	0.44854	0.389888	4.28652e-07
HSA00510_N_GLYCAN_BIOSYNTHESIS	2.82004	4.10004	6.19725e-13
HSA00512_O_GLYCAN_BIOSYNTHESIS	0.192681	0.491202	2.65511e-09
HSA00531_GLYCOSAMINOGLYCAN_DEGRADATION	0.149991	0.942224	9.36487e-12
HSA00561_GLYCEROLIPID_METABOLISM	0.513397	2.26693	2.30474e-06
HSA00562_INOSITOL_PHOSPHATE_METABOLISM	0.0103593	0.51111	3.05126e-07
HSA00564_GLYCEROPHOSPHOLIPID_METABOLISM	0.0905009	0.497634	4.83837e-05
HSA00565_ETHER_LIPID_METABOLISM	0.381493	1.30512	1.32595e-14
HSA00590_ARACHIDONIC_ACID_METABOLISM	1.18795	2.44992	0.00417598
HSA00591_LINOLEIC_ACID_METABOLISM	0.000624955	0.579837	8.46524e-11
HSA00600_SPHINGOLIPID_METABOLISM	1.29243	1.26447	5.36333e-05
HSA00602_GLYCOSPHINGOLIPID_BIOSYNTHESIS_NEO_LACTOSERIES	0.478725	2.16647	0
HSA00620_PYRUVATE_METABOLISM	0.615344	1.93741	4.14902e-13
HSA00624_1_AND_2_METHYLNAPHTHALENE_DEGRADATION	0.347392	0.748681	7.77253e-11
HSA00632_BENZOATE_DEGRADATION_VIA_COA_LIGATION	0.614771	1.02777	3.75268e-13
HSA00650_BUTANOATE_METABOLISM	0.0711955	0.72716	1.04329e-09
HSA00760_NICOTINATE_AND_NICOTINAMIDE_METABOLISM	0.106122	0.569582	3.84732e-09
HSA00790_FOLATE_BIOSYNTHESIS	0.614771	2.66661	4.33947e-16
HSA00860_PORPHYRIN_AND_CHLOROPHYLL_METABOLISM	0.615344	1.11501	6.97692e-09
HSA00903_LIMONENE_AND_PINENE_DEGRADATION	0.422257	0.797469	3.79603e-11
HSA00910_NITROGEN_METABOLISM	0.578099	1.13223	1.28497e-13
HSA00960_ALKALOID_BIOSYNTHESIS_II	0.0447518	1.40908	7.71462e-16
HSA00970_AMINOACYL_TRNA_BIOSYNTHESIS	1.78216	3.32091	3.85731e-16
HSA00980_METABOLISM_OF_XENOBIOTICS_BY_CYTOCHROME_P450	0.939732	1.58048	0.00127618
HSA01030_GLYCAN_STRUCTURES_BIOSYNTHESIS_1	0.513375	0.579431	8.74125e-05
HSA01031_GLYCAN_STRUCTURES_BIOSYNTHESIS_2	0.153916	0.746443	2.14223e-10
HSA01032_GLYCAN_STRUCTURES_DEGRADATION	0.0848885	0.809921	2.14068e-10
HSA01040_POLYUNSATURATED_FATTY_ACID_BIOSYNTHESIS	0.976362	2.63946	3.23563e-11
HSA01430_CELL_COMMUNICATION	11.9165	6.19453	0.439478
HSA01510_NEURODEGENERATIVE_DISEASES	0.185691	1.32032	4.35346e-13
HSA02010_ABC_TRANSPORTERS_GENERAL	0.254228	0.7716	0.0111469
HSA03320_PPAR_SIGNALING_PATHWAY	4.12786	5.4656	0.634747
HSA04010_MAPK_SIGNALING_PATHWAY	0.450013	0.701161	0.200601
HSA04012_ERBB_SIGNALING_PATHWAY	0.547472	0.625491	0.00755367
HSA04020_CALCIUM_SIGNALING_PATHWAY	0.0460745	0.510936	0.15227
HSA04060_CYTOKINE_CYTOKINE_RECEPTOR_INTERACTION	11.5396	13.0328	6.07498
HSA04070_PHOSPHATIDYLINOSITOL_SIGNALING_SYSTEM	0.280536	1.08354	0.000151641
HSA04080_NEUROACTIVE_LIGAND_RECEPTOR_INTERACTION	0.637863	2.55123	0.0527371
HSA04110_CELL_CYCLE	11.829	14.5698	1.10196
HSA04115_P53_SIGNALING_PATHWAY	3.58615	4.51927	7.84839e-05
HSA04120_UBIQUITIN_MEDIATED_PROTEOLYSIS	0.478725	2.67478	4.82164e-17
HSA04130_SNARE_INTERACTIONS_IN_VESICULAR_TRANSPORT	0.510557	1.84228	6.26813e-16
HSA04150_MTOR_SIGNALING_PATHWAY	0.381493	0.878539	1.34844e-08
HSA04210_APOPTOSIS	0.153916	0.682045	6.78984e-07
HSA04310_WNT_SIGNALING_PATHWAY	1.10033	0.784489	0.0338468
HSA04320_DORSO_VENTRAL_AXIS_FORMATION	0.510557	1.53659	3.6291e-11
HSA04330_NOTCH_SIGNALING_PATHWAY	0.0873913	0.549369	9.7195e-12
HSA04340_HEDGEHOG_SIGNALING_PATHWAY	0.153916	0.73965	0.000532908
HSA04350_TGF_BETA_SIGNALING_PATHWAY	2.35392	2.86936	0.0680762
HSA04360_AXON_GUIDANCE	0.581511	1.31629	9.99344e-05
HSA04370_VEGF_SIGNALING_PATHWAY	0.609921	2.38075	7.99284e-05
HSA04510_FOCAL_ADHESION	7.19878	6.48109	0.525722
HSA04512_ECM_RECEPTOR_INTERACTION	11.918	7.77188	0.151143
HSA04514_CELL_ADHESION_MOLECULES	11.4628	12.9258	1.55349
HSA04520_ADHERENS_JUNCTION	0.547472	1.66313	1.48917e-05
HSA04530_TIGHT_JUNCTION	1.30922	2.53188	0.0217712
HSA04540_GAP_JUNCTION	0.663613	2.57882	0.0298244
HSA04610_COMPLEMENT_AND_COAGULATION_CASCADES	6.05649	8.7532	0.000545423
HSA04612_ANTIGEN_PROCESSING_AND_PRESENTATION	8.23093	11.3177	0.52737
HSA04620_TOLL_LIKE_RECEPTOR_SIGNALING_PATHWAY	5.88735	8.117	0.00779218
HSA04630_JAK_STAT_SIGNALING_PATHWAY	1.68975	3.53468	0.14607
HSA04640_HEMATOPOIETIC_CELL_LINEAGE	9.58783	15.6346	4.11006
HSA04650_NATURAL_KILLER_CELL_MEDIATED_CYTOTOXICITY	12.6496	16.7511	3.65541
HSA04660_T_CELL_RECEPTOR_SIGNALING_PATHWAY	8.6578	11.2243	2.48806
HSA04662_B_CELL_RECEPTOR_SIGNALING_PATHWAY	5.74794	7.88971	0.0165658
HSA04664_FC_EPSILON_RI_SIGNALING_PATHWAY	1.99511	3.63609	9.67775e-06
HSA04670_LEUKOCYTE_TRANSENDOTHELIAL_MIGRATION	4.05718	4.89711	0.114792
HSA04720_LONG_TERM_POTENTIATION	0.590475	1.07345	0.0179211
HSA04730_LONG_TERM_DEPRESSION	0.985657	1.27325	0.00308784
HSA04740_OLFACTORY_TRANSDUCTION	0.578887	0.683115	4.80863e-06
HSA04742_TASTE_TRANSDUCTION	0.515299	0.543438	9.09845e-07
HSA04810_REGULATION_OF_ACTIN_CYTOSKELETON	0.641907	0.940533	0.00247982
HSA04910_INSULIN_SIGNALING_PATHWAY	0.554843	0.946732	0.00707523
HSA04912_GNRH_SIGNALING_PATHWAY	0.627039	0.793432	0.0163037
HSA04916_MELANOGENESIS	0.569473	1.30399	0.113289
HSA04920_ADIPOCYTOKINE_SIGNALING_PATHWAY	2.03513	2.67538	4.82157e-05
HSA04930_TYPE_II_DIABETES_MELLITUS	0.638238	1.43809	7.84517e-10
HSA04940_TYPE_I_DIABETES_MELLITUS	4.98828	9.00995	0.00229362
HSA05010_ALZHEIMERS_DISEASE	4.02376	4.16114	0
HSA05040_HUNTINGTONS_DISEASE	4.99175e-08	0.589278	1.33232e-07
HSA05050_DENTATORUBROPALLIDOLUYSIAN_ATROPHY	0.614771	1.00934	2.89298e-16
HSA05110_CHOLERA_INFECTION	0.474564	1.31321	5.71634e-09
HSA05120_EPITHELIAL_CELL_SIGNALING_IN_HELICOBACTER_PYLORI_INFECTION	0.44854	2.38264	6.41511e-09
HSA05130_PATHOGENIC_ESCHERICHIA_COLI_INFECTION_EHEC	0.472285	2.11063	1.61862e-13
HSA05131_PATHOGENIC_ESCHERICHIA_COLI_INFECTION_EPEC	0.472285	2.21968	1.61862e-13
HSA05210_COLORECTAL_CANCER	0.740831	2.48067	0.00142074
HSA05211_RENAL_CELL_CARCINOMA	0.609921	0.89146	0.000309071
HSA05212_PANCREATIC_CANCER	0.504265	1.46073	2.20859e-06
HSA05213_ENDOMETRIAL_CANCER	1.0894	1.50434	1.7024e-05
HSA05214_GLIOMA	0.502792	1.66355	0.00213952
HSA05215_PROSTATE_CANCER	0.914195	1.48446	0.00216827
HSA05216_THYROID_CANCER	0.30025	0.749195	1.51955e-09
HSA05217_BASAL_CELL_CARCINOMA	0.304419	0.604502	0.00081662
HSA05218_MELANOMA	0.476272	1.11611	3.55283e-05
HSA05219_BLADDER_CANCER	0.435202	1.70522	1.26839e-06
HSA05220_CHRONIC_MYELOID_LEUKEMIA	0.332373	0.747652	1.53858e-05
HSA05221_ACUTE_MYELOID_LEUKEMIA	0.700635	0.859824	8.94477e-07
HSA05222_SMALL_CELL_LUNG_CANCER	0.395427	1.0745	0.000155278
HSA05223_NON_SMALL_CELL_LUNG_CANCER	0.495817	0.656239	3.78221e-05
HSC_EARLYPROGENITORS_ADULT	1.90871	1.42954	0.00118427
HSC_EARLYPROGENITORS_FETAL	1.95666	1.36647	0.00157197
HSC_EARLYPROGENITORS_SHARED	1.95666	1.42513	0.00157197
HSC_HSCANDPROGENITORS_ADULT	0.517503	1.51587	0.127091
HSC_HSCANDPROGENITORS_FETAL	0.688153	1.36069	0.126839
HSC_HSCANDPROGENITORS_SHARED	0.688153	1.30592	0.126839
HSC_HSC_ADULT	1.69371	4.60899	0.0313676
HSC_HSC_FETAL	1.20911	2.09632	0.0523104
HSC_HSC_SHARED	1.04779	1.90917	0.0191073
HSC_INTERMEDIATEPROGENITORS_ADULT	0.0220738	0.588595	5.68226e-05
HSC_INTERMEDIATEPROGENITORS_FETAL	0.430083	0.764189	8.47377e-05
HSC_INTERMEDIATEPROGENITORS_SHARED	0.055401	0.816233	0.000145915
HSC_LATEPROGENITORS_ADULT	7.89668	5.93678	0.00427667
HSC_LATEPROGENITORS_FETAL	7.81178	5.89571	0.00583557
HSC_LATEPROGENITORS_SHARED	7.89525	6.01281	0.00641679
HSC_LTHSC_ADULT	3.36989	4.35381	0.328528
HSC_LTHSC_FETAL	2.84568	4.25463	0.0601094
HSC_LTHSC_SHARED	2.84568	4.19882	0.0601094
HSC_MATURE_ADULT	1.39302	1.16775	0.0654703
HSC_MATURE_FETAL	0.000592	0.484355	0.00179342
HSC_MATURE_SHARED	0.0196488	0.836023	0.00284813
HSC_STHSC_ADULT	0.104801	1.12146	2.54455e-07
HSC_STHSC_FETAL	0.148264	1.53954	8.33997e-10
HSC_STHSC_SHARED	0.148264	1.58129	8.33997e-10
HSIAO_LIVER_SPECIFIC_GENES	3.30254	2.33312	1.21383
HTERT_DN	10.9683	13.1316	0.763714
HTERT_UP	2.90973	3.58734	0.000656183
HUMAN_CD34_ENRICHED_TRANSCRIPTION_FACTORS	1.3335	1.44086	7.26768e-06
HUMAN_MITODB_6_2002	2.35637	1.53712	0.000658867
HUMAN_TISSUE_LIVER	0.149991	0.813775	2.89298e-16
HUMAN_TISSUE_PANCREAS	0.239118	0.78437	1.97371e-09
HUMAN_TISSUE_PLACENTA	0.422257	1.62521	9.10732e-07
HUMAN_TISSUE_TESTIS	6.07022	7.97728	0.000839088
HYPERTROPHY_MODEL	0.703469	2.77619	3.24135e-09
HYPOPHYSECTOMY_RAT_DN	1.64811	2.0426	2.18985e-09
HYPOPHYSECTOMY_RAT_UP	0.476532	1.61262	1.39146e-11
HYPOXIA_FIBRO_UP	0.578099	1.64883	7.24924e-08
HYPOXIA_NORMAL_UP	0.652783	1.67501	0.0266814
HYPOXIA_RCC_NOVHL_UP	1.10211	1.82334	8.53242e-08
HYPOXIA_RCC_UP	0.639784	0.661798	2.92513e-05
HYPOXIA_REG_UP	1.45346	1.93747	0.000291728
HYPOXIA_REVIEW	5.64131	6.07007	0.114144
ICHIBA_GVHD	18.7772	24.0796	13.5929
IDX_TSA_DN_CLUSTER1	1.46382	3.32066	4.06083e-08
IDX_TSA_DN_CLUSTER2	3.90614	5.63483	0.00180165
IDX_TSA_DN_CLUSTER3	5.62828	8.03134	0.0728222
IDX_TSA_DN_CLUSTER4	0.615344	1.16171	6.69586e-12
IDX_TSA_DN_CLUSTER5	1.87039	3.18074	1.01609e-06
IDX_TSA_DN_CLUSTER6	0.48828	1.70638	1.08053e-13
IDX_TSA_UP_CLUSTER1	1.31337	3.52393	2.91117e-07
IDX_TSA_UP_CLUSTER2	0.390443	0.78436	1.82926e-05
IDX_TSA_UP_CLUSTER3	35.3149	39.8346	1.7976931348623157E308
IDX_TSA_UP_CLUSTER4	0.551984	1.54799	1.77584e-10
IDX_TSA_UP_CLUSTER5	2.14056	1.41273	0.000206978
IDX_TSA_UP_CLUSTER6	0.79655	2.02157	0.149474
IFNALPHA_HCC_UP	4.22817	9.16121	1.36733e-07
IFNALPHA_NL_UP	4.98679	10.504	0.000243699
IFNA_HCMV_6HRS_UP	11.3766	20.9507	3.04188
IFNA_UV-CMV_COMMON_HCMV_6HRS_UP	5.71607	13.2911	0.429466
IFN_ALPHA_UP	4.27001	7.55539	0.000281085
IFN_ANY_UP	2.47493	6.30842	0.00124625
IFN_BETA_GLIOMA_DN	0.578099	0.994536	4.82164e-17
IFN_BETA_GLIOMA_UP	0.554443	1.68933	1.89473e-05
IFN_BETA_UP	2.08188	6.25818	0.000821454
IFN_GAMMA_UP	2.38963	4.14685	1.91945e-12
IGF1PATHWAY	2.29343	4.62301	1.32106e-09
IGF1_NIH3T3_UP	0.578099	2.15493	4.32199e-10
IGF_VS_PDGF_DN	0.699969	1.96461	1.42286e-06
IGF_VS_PDGF_UP	0.476272	0.443219	0.00104161
IGLESIAS_E2FMINUS_UP	13.2841	15.4236	0.148156
IL12PATHWAY	3.85106	5.47755	8.34144e-10
IL1RPATHWAY	0.48828	0.763866	4.32477e-11
IL1_CORNEA_DN	2.84745	5.53468	0.00063249
IL1_CORNEA_UP	3.22819	5.17053	0.000313055
IL2PATHWAY	0.718336	2.64279	4.06984e-10
IL2RBPATHWAY	1.31337	1.81147	2.67947e-08
IL6PATHWAY	1.45878	3.41358	1.57862e-07
IL6_FIBRO_UP	4.00915	5.94847	0.0122921
IL6_SCAR_FIBRO_UP	0.615344	1.79254	2.12152e-15
INFLAMMATORY_RESPONSE_PATHWAY	0.793843	2.97271	8.07004e-08
INFLAMPATHWAY	1.10662	1.57806	2.0733e-15
INNEREAR_UP	0.624947	1.02768	6.29445e-05
INOS_ALL_DN	0.586725	0.509943	1.8677e-05
INOS_ALL_UP	4.79747	5.66164	6.10586e-10
INSULIN_ADIP_INSENS_UP	0.510557	0.857143	2.41082e-16
INSULIN_ADIP_SENS_DN	0.730276	2.66724	3.71266e-15
INSULIN_NIH3T3_UP	0.939792	2.87385	0
INSULIN_SIGNALING	0.814361	2.442	0.00364522
INTEGRINPATHWAY	1.18198	2.01238	2.53365e-10
INTEGRIN_MEDIATED_CELL_ADHESION_KEGG	2.74486	3.51926	9.11663e-05
INTRINSICPATHWAY	0.422257	1.65183	4.33947e-16
IRITANI_ADPROX_DN	6.93558	8.90182	0.0123112
IRITANI_ADPROX_LYMPH	8.33068	10.0737	0.176252
IRITANI_ADPROX_UP	3.7181	7.12463	5.98479e-09
IRITANI_ADPROX_VASC	11.6173	11.8129	0.943285
IRS1_KO_ADIP_DN	3.2295	3.70517	7.95794e-05
IRS1_KO_ADIP_UP	2.61959	4.57802	0.000588062
IRS_KO_ADIP_DN	3.06972	3.06781	4.00778e-09
IRS_KO_ADIP_UP	0.578099	1.44101	3.18132e-11
JAIN_NEMO_DIFF	0.00249435	0.599204	0.00264153
JECHLINGER_EMT_DN	2.56497	4.27206	0.184373
JECHLINGER_EMT_UP	8.62069	9.12874	0.000194306
JISON_SICKLECELL_DIFF	5.25178	8.79534	0.246824
JNK_DN	1.06672	2.75796	5.40826e-05
JNK_UP	2.59674	4.99732	5.01679e-05
KANG_TERT_DN	3.04691	3.87865	0.0945221
KANG_TERT_UP	4.40393	2.23479	0.000458854
KANNAN_P53_DN	0.780271	1.74066	0
KANNAN_P53_UP	0.00477381	0.60607	1.31794e-07
KENNY_WNT_DN	0.373973	1.45188	6.50427e-07
KENNY_WNT_UP	2.67844	3.57855	1.53224e-09
KERATINOCYTEPATHWAY	1.13589	2.18485	2.92205e-08
KIM_TH_CELLS_UP	1.77948	3.87132	7.75536e-06
KLEIN_PEL_DN	10.6292	14.5718	2.60061
KLEIN_PEL_UP	0.385133	0.646467	1.96813e-10
KNUDSEN_PMNS_DN	1.62738	4.22955	0.00185406
KNUDSEN_PMNS_UP	2.92325	6.2159	0.00407249
KREBS_TCA_CYCLE	1.91871	3.70148	0
KRETZSCHMAR_IL6_DIFF	0.88787	3.61837	0.037718
KUMAR_HOXA_DIFF	10.0567	13.5881	6.30179
KUROKAWA_5FU_IFN_SENSITIVE_VS_RESISTANT_DN	0.185691	1.36107	1.01429e-10
LAL_KO_3MO_UP	5.72049	9.7599	0.00017765
LAL_KO_6MO_UP	5.26446	8.57436	0.0118567
LEE_ACOX1_DN	0.280536	0.61722	0.000278449
LEE_ACOX1_UP	2.30046	2.59813	0.00651621
LEE_CIP_DN	0.806353	2.26124	3.37068e-05
LEE_CIP_UP	2.92754	3.58699	0.00894387
LEE_DENA_DN	1.09863	1.89233	4.1614e-05
LEE_DENA_UP	2.21466	3.09728	2.49981e-05
LEE_E2F1_DN	0.82129	2.80413	3.93781e-05
LEE_E2F1_UP	4.03914	2.8324	0.0112202
LEE_MYC_DN	2.26063	3.1317	0.000215304
LEE_MYC_E2F1_DN	0.420055	2.22358	0.000186405
LEE_MYC_E2F1_UP	2.59586	5.00295	0.000446028
LEE_MYC_TGFA_DN	0.554443	1.2355	9.05789e-08
LEE_MYC_TGFA_UP	1.92023	2.80039	0.00206287
LEE_MYC_UP	1.48441	4.36111	0.000873216
LEE_TCELLS10_UP	4.56606	5.5391	0.0318962
LEE_TCELLS1_UP	4.56606	5.35213	0.0318962
LEE_TCELLS2_UP	52.4121	50.798	1.7976931348623157E308
LEE_TCELLS3_UP	43.1287	52.0102	1.7976931348623157E308
LEE_TCELLS4_UP	7.55369	11.3313	0.0938422
LEE_TCELLS6_UP	0.381493	2.30053	4.57286e-07
LEE_TCELLS7_UP	1.07504	2.73054	1.4401e-07
LEE_TCELLS8_UP	4.56606	5.66608	0.0318962
LEE_TCELLS9_UP	1.29251	2.46345	1.08375e-08
LEI_HOXC8_DN	2.38717	4.90874	5.41778e-12
LEI_MYB_REGULATED_GENES	6.92479	7.02523	3.03332
LE_MYELIN_DN	1.96244	2.84471	0.00397239
LE_MYELIN_UP	18.3884	20.7137	0.248773
LH_GRANULOSA_DN	1.20935	2.37061	0.000208208
LH_GRANULOSA_UP	0.459244	1.2094	0.000664724
LIAN_MYELOID_DIFF_GRANULE	1.27655	3.24979	1.77153e-07
LIAN_MYELOID_DIFF_RECEPTORS	1.73685	3.93443	8.20503e-12
LIAN_MYELOID_DIFF_TF	1.69877	4.05367	5.37598e-12
LINDSTEDT_DEND_8H_VS_48H_DN	1.92175	3.33379	5.56071e-05
LINDSTEDT_DEND_8H_VS_48H_UP	14.1993	19.5939	1.62735
LINDSTEDT_DEND_DN	7.58004	6.52025	0.00195483
LINDSTEDT_DEND_UP	3.26353	4.93807	1.55013e-09
LIN_WNT_UP	0.699969	1.33586	1.38412e-08
LIZUKA_G2_GR_G3	0.637041	2.65236	4.13355e-09
LIZUKA_L1_GR_G1	0.422257	1.6922	1.43738e-08
LI_FETAL_VS_WT_KIDNEY_DN	21.0852	24.505	4.37875
LI_FETAL_VS_WT_KIDNEY_UP	6.49579	8.8707	0.0220047
LOTEM_LEUKEMIA_UP	0.347392	3.002	2.53119e-09
LU_IL4BCELL	4.13556	5.69916	0.00062744
LVAD_HEARTFAILURE_DN	5.14436	8.96052	0.00658397
LVAD_HEARTFAILURE_UP	8.61164	7.52535	0.0793734
LYSINE_DEGRADATION	0.422257	0.803966	0
MAGRANGEAS_MULTIPLE_MYELOMA_IGL_VS_IGK_DN	0.578099	0.623157	5.27457e-10
MAMMARY_DEV_UP	3.22092	5.77948	0.118524
MANALO_HYPOXIA_DN	9.15345	13.5607	0.0259514
MANALO_HYPOXIA_UP	3.19065	4.80586	0.0603062
MAPKPATHWAY	0.662827	1.50026	9.9318e-06
MAPK_CASCADE	0.614771	1.09373	0
MARSHALL_SPLEEN_BAL	3.23218	6.34231	1.67132e-12
MARTINELLI_IFNS_DIFF	0.496345	1.62425	1.08764e-09
MATRIX_METALLOPROTEINASES	3.63807	5.16298	3.57704e-06
MATSUDA_VALPHAINKT_DIFF	6.61234	5.95302	1.24585
MCALPAINPATHWAY	6.21408e-05	0.807678	4.18325e-12
MEF2DPATHWAY	0.422257	1.64205	9.35539e-08
MENSE_HYPOXIA_TRANSPORTER_GENES	0.116577	0.221095	0.000333939
MENSE_HYPOXIA_UP	0.91913	3.57568	0.165815
METASTASIS_ADENOCARC_DN	2.33316	2.54943	1.30739e-07
METHOTREXATE_PROBCELL_UP	0.510557	1.61396	1.10898e-15
METPATHWAY	1.17175	2.2285	1.40737e-05
MIDDLEAGE_DN	7.76617	12.2263	2.27576e-05
MIDDLEAGE_UP	2.34478	5.19164	1.84437e-06
MITOCHONDRIA	1.33471	0.567812	0.00428423
MMS_MOUSE_LYMPH_HIGH_24HRS_UP	1.5034	4.83973	3.98267e-14
MMS_MOUSE_LYMPH_HIGH_4HRS_UP	4.83502	4.74398	8.64243e-08
MONOAMINE_GPCRS	0.0214247	0.811639	0
MOOTHA_VOXPHOS	0.0647247	0.576065	2.41082e-16
MOREAUX_TACI_HI_IN_BMPC	0.19333	0.615287	4.99634e-05
MOREAUX_TACI_HI_IN_PPC_UP	3.10859	4.29127	1.15447e-08
MOREAUX_TACI_HI_VS_LOW_DN	1.65433	2.38197	3.52697e-05
MOREAUX_TACI_HI_VS_LOW_UP	0.429127	0.996924	0.0156945
MOUSE_TISSUE_TESTIS	0.165603	0.698271	3.19853e-12
MPRPATHWAY	0.347392	1.46799	4.48711e-08
MRNA_PROCESSING	0.026552	1.60378	7.43289e-12
MRNA_PROCESSING_REACTOME	3.22589	4.01617	4.85583e-05
MRNA_SPLICING	0.0480945	0.878806	0
MTA3PATHWAY	1.502	2.74118	4.84575e-14
MUNSHI_MM_UP	0.247719	1.11747	9.91785e-10
MUNSHI_MM_VS_PCS_UP	0.636565	2.00398	4.91486e-07
MYC_ONCOGENIC_SIGNATURE	2.54702	2.42106	0.0430332
MYC_TARGETS	0.484583	2.39479	2.40911e-06
MYOD_NIH3T3_DN	1.55133	2.97397	1.91917e-11
MYOD_NIH3T3_UP	0.229068	0.911094	0.00596914
NAB_LUNG_DN	3.3609	4.44631	0.000245902
NAB_LUNG_UP	0.73761	2.46759	1.02927e-12
NADLER_OBESITY_DN	2.15566	3.45539	8.06403e-06
NADLER_OBESITY_HYPERGLYCEMIA	0.73332	2.02441	5.25544e-12
NADLER_OBESITY_UP	4.97753	4.54228	2.23938e-05
NAKAJIMA_MCSMBP_EOS	0.476532	2.35604	4.96189e-10
NAKAJIMA_MCSMBP_MAST	6.08965	7.13286	0.0841792
NAKAJIMA_MCS_UP	4.15615	7.37382	0.0258084
NDKDYNAMINPATHWAY	0.510557	2.47942	2.10979e-11
NELSON_ANDROGEN_UP	0.382728	0.705835	3.07687e-05
NEMETH_TNF_DN	1.80858	2.88158	1.12048e-10
NEMETH_TNF_UP	5.72595	8.06819	0.000413221
NF90_DN	1.48237	1.52542	2.65073e-07
NF90_UP	7.53152	8.28913	0.00234188
NFATPATHWAY	0.648955	0.993457	2.15244e-05
NGFPATHWAY	1.10199	3.40809	1.04839e-07
NGUYEN_KERATO_DN	1.2971	2.05266	1.28198e-05
NGUYEN_KERATO_UP	0.422257	1.63681	3.19205e-06
NI2_LUNG_DN	0.423094	1.73479	6.84576e-13
NI2_MOUSE_DN	2.91011	6.11841	0.00192376
NI2_MOUSE_UP	5.4027	4.89026	0.0278787
NICK_RHAPC_UP	0.578099	1.08826	1.70508e-06
NICOTINATE_AND_NICOTINAMIDE_METABOLISM	0.149991	1.04978	8.05213e-14
NING_COPD_DN	4.28153	6.41915	0.00206283
NING_COPD_UP	1.19382	3.74671	0.723687
NITROGEN_METABOLISM	0.347392	1.29547	0
NO1PATHWAY	0.562896	1.13337	1.52169e-06
NOS1PATHWAY	0.0218039	0.779327	6.61124e-08
NOUZOVA_CPG_H4_UP	2.52444	1.98132	8.97713e-06
NOUZOVA_CPG_METHLTD	1.19838	0.782278	8.49819e-05
NOVA2_KO_SPLICING	0.091859	0.48995	1.24308e-05
NUCLEAR_RECEPTORS	3.16484	4.82135	1.00915e-10
O6BG_RESIST_MEDULLOBLASTOMA_DN	0.681089	1.91909	2.76762e-14
O6BG_RESIST_MEDULLOBLASTOMA_UP	1.68726	3.58578	2.67553e-05
OKUMURA_MC_LPS	0.0667837	0.973451	0.00598312
OLDAGE_DN	7.97475	11.3694	0.0258731
OLDONLY_FIBRO_DN	0.554443	0.848974	1.08191e-08
OLDONLY_FIBRO_UP	0.0829814	1.99327	8.67895e-16
OLDWERNER_FIBRO_DN	0.0485099	0.779822	2.88471e-07
OLDWERNER_FIBRO_UP	0.0218039	0.75297	9.64327e-17
OLD_FIBRO_DN	3.24513	2.26211	2.92487e-05
OLD_FIBRO_UP	0.331328	1.53958	2.79568e-09
OVARIAN_INFERTILITY_GENES	1.34016	3.0485	2.54502e-08
OXIDATIVE_PHOSPHORYLATION	0.0447518	0.863254	3.37515e-16
OXSTRESS_BREASTCA_UP	1.19189	3.14272	0.00178411
OXSTRESS_RPETHREE_DN	0.637041	1.93149	7.78723e-06
OXSTRESS_RPETWO_DN	0.626118	1.68148	0.00018525
OXSTRESS_RPE_H2O2HNE_DN	0.612354	2.45023	6.03238e-10
OXSTRESS_RPE_H2O2TBH_DN	0.126897	1.80176	2.90554e-08
OXSTRESS_RPE_HNETBH_DN	0.487232	1.13166	2.10886e-10
O_GLYCAN_BIOSYNTHESIS	0.0527129	0.977537	3.90553e-15
P21_ANY_DN	10.015	13.6894	0.000320512
P21_P53_ANY_DN	19.1968	24.8101	2.30905
P21_P53_EARLY_DN	8.99643	13.6283	2.03358e-06
P21_P53_MIDDLE_DN	11.2768	14.0169	6.87116e-05
P38MAPKPATHWAY	1.34814	1.91951	4.35465e-10
P53_BRCA1_UP	0.0647247	0.914084	7.22057e-10
P53_SIGNALING	1.02779	0.933796	0.0333399
PAR1PATHWAY	0.000274075	0.788468	9.3429e-11
PARK_MSCS_BOTH	1.85442	1.54527	3.66418e-08
PARK_MSCS_DIFF	0.026552	1.42876	2.06064e-11
PARK_MSCS_LIN2	0.578099	0.600351	6.12072e-09
PARK_RARALPHA_MOD	1.98451	4.25381	3.29068e-07
PARK_RARALPHA_UP	1.97359	4.47531	3.2574e-09
PARP_KO_UP	4.70576	8.26771	5.44501e-05
PASSERINI_ADHESION	2.06371	2.33674	8.52917e-06
PASSERINI_APOPTOSIS	0.700569	2.7105	4.26151e-12
PASSERINI_EM	9.82413	11.4541	0.00131417
PASSERINI_GROWTH	5.86566	6.52911	0.00577758
PASSERINI_IMMUNE	2.67993	6.16644	5.81634e-12
PASSERINI_INFLAMMATION	1.98013	4.45621	1.8829e-12
PASSERINI_OXIDATION	0.510557	2.43346	1.68403e-10
PASSERINI_PROLIFERATION	3.92983	5.4677	0.000819471
PASSERINI_SIGNAL	5.00009	4.91079	1.04862
PASSERINI_TRANSCRIPTION	1.25936	3.34305	8.44224e-05
PDGFPATHWAY	0.578099	2.28473	5.128e-07
PEART_HISTONE_DN	6.31484	6.6493	1.14868e-08
PEART_HISTONE_UP	0.538913	3.23046	2.60096e-09
PENG_GLUCOSE_DN	0.496375	2.07319	0.00179511
PENG_GLUCOSE_UP	1.58003	2.83082	2.67215e-10
PENG_GLUTAMINE_DN	5.07394	5.36919	0.0679017
PENG_GLUTAMINE_UP	1.01454	5.67596	0.024618
PENG_LEUCINE_DN	4.12162	5.45949	0.00076907
PENG_LEUCINE_UP	2.38109	5.77753	0.0356014
PENG_RAPAMYCIN_DN	2.83188	2.47178	0.0394449
PENG_RAPAMYCIN_UP	4.0157	6.74606	0.11716
PEPTIDE_GPCRS	1.6808	3.62497	0.0013572
PGC	1.58096	2.52569	0.032381
PGC1APATHWAY	0.477262	0.726315	9.97588e-08
PHENYLALANINE_METABOLISM	0.510557	0.882331	3.03763e-15
PHOSPHATIDYLINOSITOL_SIGNALING_SYSTEM	0.637929	1.28446	0.000461365
PLATELET_EXPRESSED	0.488643	2.20793	7.81166e-10
POD1_KO_DN	10.5177	10.1328	3.44642
POD1_KO_MOST_DN	0.00494215	0.412724	4.40486e-08
POD1_KO_MOST_UP	5.51044	8.89591	1.47385e-07
POD1_KO_UP	11.7056	12.9877	1.6459
POMEROY_DESMOPLASIC_VS_CLASSIC_MD_DN	1.22137	0.752181	0.000260731
POMEROY_DESMOPLASIC_VS_CLASSIC_MD_UP	1.1391	2.22414	3.74439e-07
PORPHYRIN_AND_CHLOROPHYLL_METABOLISM	0.347392	0.797921	5.85009e-13
PPARAPATHWAY	1.44198	2.96902	0.00196252
PRMT5_KD_DN	0.804882	1.51574	5.95279e-13
PRMT5_KD_UP	7.86656	11.3826	0.0909815
PROLIFERATION_GENES	3.50381	4.24552	0.0802745
PROPANOATE_METABOLISM	0.0829814	0.988701	0
PROSTAGLANDIN_AND_LEUKOTRIENE_METABOLISM	1.68022	2.9193	1.25217e-10
PROSTAGLANDIN_SYNTHESIS_REGULATION	4.81299	6.11751	1.55807e-06
PURINE_METABOLISM	0.138982	0.134108	0.00139227
PYK2PATHWAY	0.284021	0.678848	1.91188e-05
PYRIMIDINE_METABOLISM	0.63472	1.25117	7.32021e-13
PYRUVATE_METABOLISM	0.786597	2.28286	0
RAC1PATHWAY	0.247419	2.0259	0
RACCYCDPATHWAY	0.898755	1.84713	4.33947e-16
RADAEVA_IFNA_UP	8.34944	17.8886	2.36023
RADIATION_SENSITIVITY	1.01117	3.31567	1.49631e-08
RADMACHER_AMLNORMALKARYTYPE_SIG	1.32438	2.72941	0.00026515
RAS_ONCOGENIC_SIGNATURE	4.8352	5.87547	1.90531
RAY_P210_DIFF	0.0380882	0.754723	1.77175e-06
RCC_NL_UP	8.81397	5.09143	0.120583
REFRACTORY_GASTRIC_UP	0.464942	0.908509	8.35925e-06
REN_E2F1_TARGETS	3.03846	7.03086	3.82824e-11
REOVIRUS_HEK293_DN	2.20477	1.34258	0.0413153
REOVIRUS_HEK293_UP	2.11139	4.16564	0.716351
RESISTANCE_XENOGRAFTS_UP	0.284021	1.92055	3.60176e-14
RETT_DN	0.645387	0.88041	1.10994e-13
RETT_UP	2.84162	5.58391	0.000853881
RHOPATHWAY	0.0214247	0.744382	0
RIBAVIRIN_RSV_DN	2.20851	4.72994	2.91043e-08
RIBAVIRIN_RSV_UP	3.17112	4.21389	2.21949e-10
RIBOSOMAL_PROTEINS	0.00477381	0.700933	5.50236e-11
ROME_INSULIN_2F_DN	0.117624	0.924472	3.10513e-13
ROME_INSULIN_2F_UP	1.53067	1.68421	0.00341059
RORIE_ES_PNET_DN	0.637041	0.81259	6.61423e-12
RORIE_ES_PNET_UP	0.876433	2.05725	8.80416e-08
ROSS_AML1_ETO	0.816918	1.95179	0.00419896
ROSS_CBF	3.12649	4.06113	0.00532295
ROSS_CBF_LEUKEMIA	2.5333	3.95422	0.00127393
ROSS_CBF_MYH	7.86695	10.8654	0.331409
ROSS_FAB_M7	0.358081	1.49889	0.00685738
ROSS_MLL_FUSION	2.32712	2.15712	6.40445e-07
ROSS_PML_RAR	1.14191	1.61299	2.59283e-05
ROS_MOUSE_AORTA_DN	4.09017	4.94278	0.0158413
ROS_MOUSE_AORTA_UP	0.0527129	0.972288	0
ROTH_HTERT_UP	3.84454	8.70374	0.0407986
RUIZ_TENASCIN_TARGETS	5.68893	4.9358	0.0420636
RUTELLA_HEMATOGFSNDCS_DIFF	23.5564	29.2841	13.8211
RUTELLA_HEPATGFSNDCS_UP	12.6607	15.8701	2.7641
S1P_SIGNALING	0.0527129	0.939922	0
SANA_IFNG_ENDOTHELIAL_DN	0.554443	1.69275	0.000236596
SANA_IFNG_ENDOTHELIAL_UP	14.9669	23.6448	8.00032
SANA_TNFA_ENDOTHELIAL_DN	10.243	13.719	0.15383
SANA_TNFA_ENDOTHELIAL_UP	15.9574	20.6895	6.30392
SANSOM_APC_4_DN	1.39657	0.784639	0.00202197
SANSOM_APC_5_DN	16.8907	22.0325	7.87019
SANSOM_APC_LOSS4_UP	2.67092	3.14797	0.00191376
SANSOM_APC_LOSS5_UP	2.52347	3.83301	2.28053e-05
SARCOMAS_GISTROMAL_UP	0.496345	2.4482	3.12543e-12
SARCOMAS_SCHWANNOMA_UP	5.46946e-07	0.95407	7.40411e-13
SASAKI_ATL_UP	6.72832	8.93529	0.0613367
SASAKI_TCELL_LYMPHOMA_VS_CD4_UP	6.72832	8.50172	0.0613367
SA_B_CELL_RECEPTOR_COMPLEXES	0.149991	1.90704	3.57827e-11
SCHRAETS_MLL_UP	3.60452	6.8241	5.08024e-07
SCHUMACHER_MYC_UP	1.13589	1.4869	1.64408e-12
SCHURINGA_STAT5A_DN	0.974051	3.70327	8.19678e-16
SCHURINGA_STAT5A_UP	1.5034	2.95647	8.95058e-05
SERUM_FIBROBLAST_CELLCYCLE	50.1034	59.9407	1.7976931348623157E308
SERUM_FIBROBLAST_CORE_DN	2.57048	5.988	0.00373273
SERUM_FIBROBLAST_CORE_UP	7.29225	9.52417	0.196563
SHEPARD_BMYB_MORPHOLINO_DN	14.3932	16.8206	2.29766
SHEPARD_BMYB_MORPHOLINO_UP	0.562121	1.1429	0.000229453
SHEPARD_CELL_PROLIFERATION	2.92553	4.54659	0.0122906
SHEPARD_CRASH_AND_BURN_MUT_VS_WT_DN	15.1426	17.9608	2.50004
SHEPARD_CRASH_AND_BURN_MUT_VS_WT_UP	1.36331	3.68164	0.0133461
SHEPARD_GENES_COMMON_BW_CB_MO	14.5108	18.9808	2.28918
SHEPARD_NEG_REG_OF_CELL_PROLIFERATION	0.485218	0.782514	0.000237429
SHEPARD_POS_REG_OF_CELL_PROLIFERATION	0.609941	1.31906	0.000785326
SHHPATHWAY	0.0527129	0.925832	4.82164e-17
SHIPP_DLBCL_CURED_DN	0.932794	3.47917	3.28116e-08
SHIPP_DLBCL_CURED_UP	0.793843	1.47417	4.46918e-08
SHIPP_FL_VS_DLBCL_DN	3.35716	7.27348	2.5529e-07
SHIPP_FL_VS_DLBCL_UP	3.16217	4.49184	0.000196538
SIG_BCR_SIGNALING_PATHWAY	0.81546	2.95838	0.0251494
SIG_CD40PATHWAYMAP	0.510557	0.839251	5.4103e-09
SIG_CHEMOTAXIS	0.5316	1.17786	3.71927e-12
SIG_IL4RECEPTOR_IN_B_LYPHOCYTES	1.15407	1.40325	3.39609e-06
SIG_INSULIN_RECEPTOR_PATHWAY_IN_CARDIAC_MYOCYTES	0.648955	1.99213	1.92943e-06
SIG_PIP3_SIGNALING_IN_B_LYMPHOCYTES	1.37618	1.92048	1.27701e-09
SIG_PIP3_SIGNALING_IN_CARDIAC_MYOCTES	0.590475	1.05228	3.0939e-08
SIG_REGULATION_OF_THE_ACTIN_CYTOSKELETON_BY_RHO_GTPASES	0.536561	2.14854	0
SMITH_HCV_INDUCED_HCC_UP	1.78046	2.62644	1.22139e-11
SMITH_HTERT_DN	0.476921	0.881785	2.09433e-05
SMITH_HTERT_UP	0.657764	1.02728	0.00924332
SMOOTH_MUSCLE_CONTRACTION	0.69499	2.29985	0.182393
SPPAPATHWAY	0.614771	1.95009	3.47158e-15
SRC_ONCOGENIC_SIGNATURE	0.609921	1.29275	5.25878e-05
STAEGE_EFTS_UP	0.637041	2.54985	1.84522e-06
STANELLE_E2F1_UP	0.703469	2.34064	1.31388e-11
STARCH_AND_SUCROSE_METABOLISM	0.361475	0.569248	7.86843e-13
STATIN_PATHWAY_PHARMGKB	0.674254	2.66958	1.07147e-09
STEFFEN_AML_PML_PLZF_TRGT	0.5316	1.74675	3.41092e-12
STEMCELL_COMMON_DN	2.76781	5.16057	0.000143267
STEMCELL_COMMON_UP	1.41459	0.875601	0.00190803
STEMCELL_EMBRYONIC_UP	17.8346	11.3265	2.31363
STEMCELL_HEMATOPOIETIC_UP	1.3482	1.86579	0.115375
STEMCELL_NEURAL_UP	35.6843	18.5844	7.52134
STOSSI_ER_UP	1.77593	3.00994	0.00335505
STRESS_ARSENIC_SPECIFIC_UP	2.65504	3.94789	0.0201414
STRESS_GENOTOXIC_SPECIFIC_DN	0.57753	1.55304	2.04067e-08
STRESS_GENOTOXIC_SPECIFIC_UP	2.62157	5.33525	0.000375042
STRESS_TPA_SPECIFIC_UP	2.97854	6.575	3.3061e-06
STRIATED_MUSCLE_CONTRACTION	0.472285	1.02547	1.03561e-05
ST_ADRENERGIC	0.381493	2.03866	6.8494e-08
ST_B_CELL_ANTIGEN_RECEPTOR	0.284021	1.1778	3.61364e-11
ST_DICTYOSTELIUM_DISCOIDEUM_CAMP_CHEMOTAXIS_PATHWAY	0.510557	1.59592	3.37515e-16
ST_DIFFERENTIATION_PATHWAY_IN_PC12_CELLS	1.97359	3.56992	0.00224899
ST_FAS_SIGNALING_PATHWAY	0.502792	0.613069	8.46029e-06
ST_GA12_PATHWAY	0.179315	0.709692	8.19678e-16
ST_GA13_PATHWAY	0.472285	0.625167	1.94794e-14
ST_GAQ_PATHWAY	0.333566	0.828398	4.82164e-16
ST_GRANULE_CELL_SURVIVAL_PATHWAY	0.284021	2.48694	1.52984e-08
ST_G_ALPHA_I_PATHWAY	0.562896	1.14811	1.21716e-06
ST_INTEGRIN_SIGNALING_PATHWAY	1.52741	1.44622	2.19095e-05
ST_INTERLEUKIN_4_PATHWAY	0.0848885	0.818728	0
ST_JNK_MAPK_PATHWAY	0.192681	0.806636	5.72909e-11
ST_MYOCYTE_AD_PATHWAY	0.00803392	0.736759	6.61572e-11
ST_P38_MAPK_PATHWAY	0.0447518	0.80369	5.31544e-10
ST_PHOSPHOINOSITIDE_3_KINASE_PATHWAY	0.347392	0.705956	1.54292e-15
ST_T_CELL_SIGNAL_TRANSDUCTION	4.5707	7.19238	0.081561
ST_WNT_BETA_CATENIN_PATHWAY	0.247419	1.55676	4.6786e-08
ST_WNT_CA2_CYCLIC_GMP_PATHWAY	0.422257	1.39359	1.15746e-11
TAKEDA_NUP8_HOXA9_10D_DN	11.8244	13.205	2.68116
TAKEDA_NUP8_HOXA9_10D_UP	17.6235	15.8881	9.31133
TAKEDA_NUP8_HOXA9_16D_DN	7.73891	7.88662	0.211699
TAKEDA_NUP8_HOXA9_16D_UP	12.1849	14.7357	7.39515
TAKEDA_NUP8_HOXA9_3D_DN	2.63043	5.28371	1.42916e-06
TAKEDA_NUP8_HOXA9_3D_UP	15.9104	17.7055	9.29305
TAKEDA_NUP8_HOXA9_6H_DN	2.24669	3.68528	3.26692e-05
TAKEDA_NUP8_HOXA9_6H_UP	3.99513	4.37542	0.0494377
TAKEDA_NUP8_HOXA9_8D_DN	7.05066	11.4405	3.92508
TAKEDA_NUP8_HOXA9_8D_UP	9.98083	15.4473	7.43193
TARTE_BCELL	4.57419	7.37768	5.49442e-06
TARTE_MATURE_PC	10.6707	9.62431	3.55222
TARTE_PC	4.13687	6.99174	0.0679073
TARTE_PLASMA_BLASTIC	25.8435	27.5997	7.62263
TAVOR_CEBP_DN	3.56568	3.4718	1.73671e-07
TAVOR_CEBP_UP	4.00592	6.64995	0.0295629
TCELL_ANERGIC_UP	0.449116	1.53764	0.000560383
TCRPATHWAY	2.30934	5.76658	0.612918
TENEDINI_MEGAKARYOCYTIC_GENES	0.643101	2.52235	1.21224e-08
TESTIS_EXPRESSED_GENES	0.0747905	0.186838	1.17242e-06
TFF2_KO_UP	3.55356	7.68671	1.99688e-12
TGFBETA_ALL_UP	11.5681	11.1171	0.637484
TGFBETA_C1_UP	3.14758	5.95406	6.91971e-08
TGFBETA_EARLY_UP	7.99874	9.3888	0.0340956
TGFBETA_LATE_UP	2.24942	3.44043	4.69691e-06
TGF_BETA_SIGNALING_PATHWAY	2.72211	2.69103	0.000109249
TGZ_ADIP_UP	3.58799	4.81323	3.49685e-07
TNFALPHA_30MIN_UP	0.495817	2.65829	1.98898e-07
TNFALPHA_4HRS_UP	1.87803	3.31316	1.88901e-11
TNFALPHA_ADIP_DN	4.0321	4.16764	0.133775
TNFALPHA_ALL_UP	1.56547	3.88833	5.68227e-06
TNFALPHA_TGZ_ADIP_DN	1.87102	2.28901	4.74178e-10
TNFALPHA_TGZ_ADIP_UP	0.645387	2.77178	4.62533e-08
TNFR1PATHWAY	0.441606	0.901355	2.98942e-15
TOB1PATHWAY	0.974051	2.98883	8.60469e-09
TOLLPATHWAY	1.30463	3.32298	3.64438e-11
TPA_RESIST_EARLY_DN	0.643018	1.76136	2.73194e-05
TPA_RESIST_EARLY_UP	0.476532	1.39537	5.61224e-11
TPA_RESIST_LATE_DN	1.8546	3.66124	3.55764e-05
TPA_RESIST_LATE_UP	0.304216	1.19359	4.82164e-14
TPA_RESIST_MIDDLE_DN	0.342144	1.81554	0.00670008
TPA_RESIST_MIDDLE_UP	0.758178	1.00855	3.35303e-11
TPA_SENS_EARLY_DN	0.572145	2.26621	0.00455363
TPA_SENS_EARLY_UP	1.11609	3.85296	1.28181e-06
TPA_SENS_LATE_DN	0.367475	1.6677	0.00646948
TPA_SENS_LATE_UP	3.13266	3.69788	3.03978e-08
TPA_SENS_MIDDLE_DN	1.02567	2.78145	0.0118396
TPA_SENS_MIDDLE_UP	3.10408	4.58885	1.24426e-05
TPA_SKIN_UP	0.614771	1.03443	1.42197e-10
TPOPATHWAY	1.13655	2.29981	6.29905e-09
TRANSLATION_FACTORS	0.38978	0.808102	5.6992e-11
TRYPTOPHAN_METABOLISM	0.526608	1.3724	0.00524866
TSADAC_HYPOMETH_OVCA_UP	0.890304	2.99911	7.68181e-07
TSADAC_PANC50_UP	1.3343	2.95462	1.03752e-08
TSADAC_RKOEXP_UP	0.510557	1.59862	1.44649e-16
TSADAC_RKOSILENT_UP	1.48995	2.97331	2.30686e-10
TSA_CD4_UP	0.0829814	1.96338	0
TSA_HEPATOMA_CANCER_DN	1.48801	2.53875	1.19697e-06
TSA_HEPATOMA_CANCER_UP	2.46656	4.14921	0.00024583
TSA_HEPATOMA_UP	0.544453	2.67526	2.30879e-07
TSA_PANC50_UP	0.605609	1.02232	1.50087e-05
TUMOR_SUPRESSOR	0.614771	0.980219	2.79655e-15
TYROSINE_METABOLISM	1.43595	2.18211	4.19144e-06
TZD_ADIP_DN	0.780271	4.02197	0
UEDA_MOUSE_LIVER	0.399053	2.31627	0.0012853
UEDA_MOUSE_SCN	1.98049	3.35202	0.000306931
UV-4NQO_FIBRO_DN	0.284021	0.686713	2.21795e-15
UV-4NQO_FIBRO_UP	0.0848885	0.878062	2.36959e-11
UV-CMV_UNIQUE_HCMV_6HRS_DN	0.482751	1.22353	2.34257e-05
UV-CMV_UNIQUE_HCMV_6HRS_UP	8.59498	8.23522	0.820919
UVB_NHEK1_C1	0.418906	0.748336	3.89615e-07
UVB_NHEK1_C2	0.715052	1.57385	5.63088e-10
UVB_NHEK1_C6	2.11337	2.86138	4.19461e-09
UVB_NHEK1_DN	2.31992	2.38875	0.00302466
UVB_NHEK1_UP	0.774533	2.19639	0.519187
UVB_NHEK2_DN	0.0867533	0.405996	1.39882e-05
UVB_NHEK2_UP	0.185691	0.972179	3.72915e-12
UVB_NHEK3_ALL	2.11955	2.39882	0.78302
UVB_NHEK3_C0	1.05828	2.38485	9.70365e-05
UVB_NHEK3_C1	0.727103	1.75886	5.04263e-06
UVB_NHEK3_C2	0.239118	0.47307	2.53987e-08
UVB_NHEK3_C3	0.149991	1.69989	1.05917e-10
UVB_NHEK3_C5	0.472285	0.623791	5.2403e-12
UVB_NHEK3_C6	0.347392	2.06301	6.33018e-09
UVB_NHEK3_C7	5.33185	5.25167	0.0103871
UVB_NHEK3_C8	1.08011	1.02401	6.56593e-05
UVB_NHEK4_24HRS_DN	0.510557	1.80309	6.9095e-12
UVB_NHEK4_6HRS_DN	0.347392	1.51472	1.3858e-10
UVB_NHEK4_6HRS_UP	0.00106879	0.770311	1.95758e-14
UVB_SCC_DN	2.39833	2.12926	1.61943e-07
UVB_SCC_UP	0.806353	2.26993	1.65676e-07
UVC_HIGH_ALL_DN	2.55782	5.25672	0.288478
UVC_HIGH_ALL_UP	0.422257	1.43487	2.11705e-11
UVC_HIGH_D2_DN	0.148264	0.538799	9.83614e-15
UVC_HIGH_D3_DN	2.30208	3.518	5.62348e-13
UVC_HIGH_D4_DN	1.0623	2.71293	8.05344e-07
UVC_HIGH_D5_DN	0.20587	1.24613	3.34029e-12
UVC_HIGH_D6_DN	0.381493	1.89857	1.86795e-07
UVC_HIGH_D7_DN	0.614771	0.938232	0
UVC_HIGH_D8_DN	0.472285	1.48279	1.88916e-11
UVC_HIGH_D9_DN	0.614771	1.83246	2.2558e-11
UVC_LOW_ALL_DN	0.548837	1.91579	3.54498e-05
UVC_LOW_ALL_UP	2.20207	1.43194	9.16502e-12
UVC_LOW_C2_DN	0.614771	1.04109	6.52753e-13
UVC_LOW_C3_DN	0.496345	1.59813	4.82646e-14
UVC_TTD-XPCS_COMMON_DN	0.208236	1.05222	0.000106535
UVC_TTD_4HR_DN	10.6506	5.44907	0.422133
UVC_TTD_4HR_UP	0.562896	0.482963	5.0152e-09
UVC_TTD_8HR_DN	6.64489	3.29705	0.0939099
UVC_TTD_8HR_UP	0.00976153	0.671089	0
UVC_TTD_ALL_DN	9.94634	3.75164	0.473983
UVC_TTD_ALL_UP	0.554443	1.16195	6.69259e-08
UVC_XPCS_4HR_DN	6.91355	2.84181	0.295011
UVC_XPCS_8HR_DN	7.66645	3.3403	0.0988481
UVC_XPCS_8HR_UP	0.469507	1.67756	4.13484e-10
UVC_XPCS_ALL_DN	11.0231	4.23249	0.496634
UVC_XPCS_ALL_UP	0.816682	1.62576	5.65578e-10
UV_ESR_OLD_UNREG	0.496345	0.938468	4.82164e-17
UV_UNIQUE_FIBRO_DN	0.578099	2.31552	9.82134e-12
UV_UNIQUE_FIBRO_UP	0.575417	1.0146	0
VALINE_LEUCINE_AND_ISOLEUCINE_DEGRADATION	0.422257	1.5799	9.64327e-17
VANASSE_BCL2_TARGETS	2.46263	2.41154	0.000116873
VANTVEER_BREAST_OUTCOME_GOOD_VS_POOR_DN	16.5254	18.1762	3.63356
VANTVEER_BREAST_OUTCOME_GOOD_VS_POOR_UP	8.66175	10.1942	1.14862e-08
VEGFPATHWAY	0.510557	0.947583	3.92963e-14
VEGF_HUVEC_2HRS_UP	0.247419	2.08603	0
VEGF_HUVEC_30MIN_UP	1.5034	4.01097	0.00766053
VEGF_MMMEC_12HRS_UP	2.82658	4.80079	1.30717e-07
VEGF_MMMEC_3HRS_UP	3.22819	2.78521	0.0278344
VEGF_MMMEC_6HRS_UP	6.70668	9.22318	0.00990359
VEGF_MMMEC_ALL_UP	6.6822	9.20576	0.20835
VENTRICLES_UP	0.816887	0.243701	0.00662161
VERHAAK_AML_NPM1_MUT_VS_WT_DN	18.7114	15.9581	5.55663
VERHAAK_AML_NPM1_MUT_VS_WT_UP	12.5521	15.6026	3.48802
VERNELL_PRB_CLSTR1	13.0448	14.1391	0.0949849
VERNELL_PRB_CLSTR2	0.347392	2.85261	7.00161e-08
VHL_NORMAL_UP	3.96902	4.60859	0.0523357
VHL_RCC_UP	0.605399	0.854075	3.89858e-06
VIPPATHWAY	0.250486	1.22217	2.36307e-06
WALKER_MM_SNP_DIFF	0.947865	2.62226	5.01634e-12
WALLACE_JAK2_DIFF	0.356029	0.733412	1.40792e-14
WANG_HOXA9_VS_MEIS1_DN	2.0751	3.23169	1.32716e-07
WANG_HOXA9_VS_MEIS1_UP	2.07618	2.17471	5.30284e-13
WANG_MLL_CBP_VS_GMP_DN	0.179315	0.607178	8.67895e-16
WANG_MLL_CBP_VS_GMP_UP	0.0711955	1.70318	1.15145e-07
WELCH_GATA1	0.0848885	1.81765	7.37277e-13
WELCSH_BRCA_UP	0.410024	1.53422	3.52743e-11
WERNERONLY_FIBRO_DN	0.609921	0.721922	1.55582e-08
WERNERONLY_FIBRO_UP	0.422257	1.48949	9.11289e-15
WERNER_FIBRO_DN	0.581511	0.549736	7.60709e-05
WERNER_FIBRO_UP	0.682795	1.40268	7.86408e-10
WIELAND_HEPATITIS_B_INDUCED	31.6442	39.0043	1.7976931348623157E308
WILLERT_WNT_NCCIT_ALL_UP	0.390827	1.33762	5.23774e-08
WNT_SIGNALING	0.502792	0.738615	5.04733e-05
WNT_TARGETS	0.472285	1.74774	5.36903e-08
XPB_TTD-CS_DN	0.230563	1.15343	9.74067e-13
XPB_TTD-CS_UP	3.83714	5.30729	6.75748e-08
XU_CBP_DN	0.176968	2.16439	1.48085e-11
YAGI_AML_PROGNOSIS	0.149991	1.02418	6.596e-14
YAGI_AML_PROG_ASSOC	0.476272	1.63351	3.89439e-05
YAGI_AML_PROG_FAB	1.5949	2.8308	0.0033117
YANG_OSTECLASTS_SIG	9.36487	11.4437	0.0235582
YAO_P4_KO_VS_WT_DN	1.99997	2.69707	3.10687e-12
YAO_P4_KO_VS_WT_UP	10.2658	11.1704	1.91561
YE_INTRAMETASTATIC_HCC_UP	1.48995	1.31492	2.80547e-12
YU_CMYC_DN	4.43292	7.36461	0.0205957
YU_CMYC_UP	15.7799	19.103	0.000816798
ZHANG_EFT_EWSFLI1_UP	1.95717	3.81406	0.011468
ZHAN_MMPC_EARLYVS	2.15077	5.48948	1.81855e-05
ZHAN_MMPC_LATEVS	2.46656	5.05645	0.000154028
ZHAN_MMPC_PC	7.8417	12.8872	0.36576
ZHAN_MMPC_SIM	0.230563	1.42405	9.88508e-11
ZHAN_MMPC_SIMAL	0.637041	2.23714	4.09547e-10
ZHAN_MMPC_SIM_BC_AND_MM	0.0378293	0.538891	2.47476e-08
ZHAN_MM_CD138_CD1_VS_REST	0.879772	3.1542	5.60065e-08
ZHAN_MM_CD138_CD2_VS_REST	0.562896	3.49235	1.17027e-07
ZHAN_MM_CD138_HP_VS_REST	1.07827	2.75188	1.92593e-09
ZHAN_MM_CD138_LB_VS_REST	1.56906	2.44387	2.55344e-08
ZHAN_MM_CD138_MF_VS_REST	3.25843	4.39646	1.47759e-08
ZHAN_MM_CD138_MS_VS_REST	1.83381	2.99146	0.00162795
ZHAN_MM_CD138_PR_VS_REST	30.3921	34.9954	10.1489
ZHAN_MM_CD1_VS_CD2_DN	1.45782	2.13925	6.7946e-05
ZHAN_MM_CD1_VS_CD2_UP	0.307975	1.33668	5.70791e-06
ZHAN_MM_MOLECULAR_CLASSI_DN	0.548837	1.90741	0.000148702
ZHAN_MM_MOLECULAR_CLASSI_UP	0.568039	2.3966	0.000411362
ZHAN_MULTIPLE_MYELOMA_VS_NORMAL_DN	6.32366	8.07018	1.09822e-05
ZHAN_MULTIPLE_MYELOMA_VS_NORMAL_UP	1.48237	2.53709	7.68592e-09
ZHAN_PCS_MULTIPLE_MYELOMA_SPKD	1.73607	3.15248	2.49245e-09
ZHAN_TONSIL_BONEMARROW	2.88778	4.85557	8.47268e-06
ZHAN_TONSIL_PCBC	1.92946	5.42762	1.29533e-06
ZMPSTE24_KO_DN	2.31913	4.09312	6.26813e-16
ZMPSTE24_KO_UP	0.347392	2.11173	4.9362e-11
ZUCCHI_EPITHELIAL_DN	1.8527	4.54775	8.70115e-08
ZUCCHI_EPITHELIAL_UP	1.3571	4.15727	7.12813e-08
