# Supplementary material for: Gene Set-Based Module Discovery Decodes cis-Regulatory Codes Governing Diverse Gene Expression across Human Multiple Tissues
Source: PLoS One. 2010 Jun 9;5(6):e10910. doi: 10.1371/journal.pone.0010910 (PMC2882937; doi:10.1371/journal.pone.0010910)
Supplement: Table S5 — A result of BEEM (GS:TF binding motif, Exp:multiple tissues). (0.01 MB XLS) [file pone.0010910.s005.xls]

## Sheet: Sheet5
Table S5. a result of BEEM
GS:TF binding motif, Exp:multiple tissues
TRANSFAC ID	p-value	Tg	Ts	bicluster type	samples that constitute the bicluster	module genes	cognate motifs (less than 15 in the KL distance)
V$E2F4DP1_01	28.6309	0.05	0.1	Up	ColorectalAdenocarcinoma BM_CD105plusEndothelial BM_CD34plus leukemialymphoblastic_molt4 721_B_lymphoblasts leukemiapromyelocytic_hl60 lymphomaburkittsDaudi leukemiachronicmyelogenous_k562 BM_CD71plusEarlyErythroid	HMGN1 RAD51C H2AFZ ABCB10 YARS SFRS1 ORC1L NCAPD3 UHRF1 RFC3 LMNB1 CHEK1 NCAPG2 YEATS4 NUP62 CHAF1A COPS3 EZH2 CDT1 MYB TOP2A CDC2 ZNF367 POLA2 CDC45L NCAPG RPIA SSRP1 SHMT2 GMNN CCNB1 TFRC SNRPD2 TUBG1 DTL USP1 WEE1 SUZ12 TMEM106C SNRPB SNRPA SNRPF TIPIN TFDP2 HELLS GINS1 GINS2 GINS3 POLD1 SMC1A DEK MCM8 MCM7 PSMC3IP RANBP1 IMPDH2 KIF11 KIF15 MCM2 MCM3 MCM4 ECT2 NCL MCM5 MCM6 FOXM1 KIAA0101 HAT1…	V$E2F1_Q6 V$E2F_Q4_01 V$E2F1DP2_01
V$NFMUE1_Q6	18.8168	0.1	0.2	Up	BM_CD33plusMyeloid PB_CD14plusMonocytes PB_BDCA4plusDentritic_Cells PB_CD56plusNKCells PB_CD4plusTcells PB_CD8plusTcells PB_CD19plusBcells BM_CD105plusEndothelial BM_CD34plus leukemialymphoblastic_molt4 721_B_lymphoblasts lymphomaburkittsRaji leukemiapromyelocytic_hl60 lymphomaburkittsDaudi leukemiachronicmyelogenous_k562 BM_CD71plusEarlyErythroid bronchialepithelialcells	MRPL42 RPL13 LSM7 SYNCRIP NONO RBM8A RPLP0 OGT AUP1 YARS RAN PTBP1 UBR1 SFRS1 ALDH16A1 SFRS3 SFRS2 DCLRE1C SERBP1 ACP1 PCNP PPRC1 NAP1L1 ACTR3 USP10 USP15 TTC31 EXOSC8 SLC25A5 MBD2 RPL41 THOC4 RBM39 NCAPH2 THOC2 PMPCB PPP6C NACA MTDH RPL39 RPL30 WDR18 DHX15 AP3D1 NARG1 PPP1R8 EEF1E1 SFPQ RBM19 CAPZA1 RPS27A RPL35A TIAL1 YARS2 SNRPF COX7C SNX2 ATF1 RBX1 CXXC1 DDX47 TAF5 RPL23A ABCB7 TMPO CSTF1 BAT…
V$NRF2_01	16.7752	0.15	0.3	Up	ColorectalAdenocarcinoma WHOLEBLOOD BM_CD33plusMyeloid PB_CD14plusMonocytes PB_BDCA4plusDentritic_Cells PB_CD56plusNKCells PB_CD4plusTcells PB_CD8plusTcells PB_CD19plusBcells BM_CD105plusEndothelial BM_CD34plus leukemialymphoblastic_molt4 721_B_lymphoblasts lymphomaburkittsRaji leukemiapromyelocytic_hl60 lymphomaburkittsDaudi leukemiachronicmyelogenous_k562 thymus Tonsil lymphnode BM_CD71plusEarl…	RPL19 SHKBP1 SFRS5 PIK3C3 RPL11 ZNF394 GTPBP4 SF3B14 ISG20L2 DCLRE1C RPS18 RFC4 ASCC2 SERBP1 RPS10 CDC37 RAC2 RPS21 DHX8 FAM111A ATR RPS6 RPS5 GTF3A COPS3 UBE2G2 GPR172A ACTR2 BRD7 TPX2 HERC4 MBD4 MBD3 RPL41 MED8 ZNF277 MGEA5 TOMM22 THOC4 SERP1 NUFIP1 RPL37 ABI1 SF3B2 RPL30 CD2BP2 EXOC3 SUPT4H1 SSRP1 RPL29 PSMD13 SYF2 SNRPD1 SNRPD2 DDX27 BXDC1 HSPC152 GNL2 DDOST MCM3AP NUDT1 NUDT5 STK4 CSGLCA-T A…	V$ELK1_04
V$NFY_01	16.5364	0.05	0.1	Up	ColorectalAdenocarcinoma BM_CD105plusEndothelial BM_CD34plus leukemialymphoblastic_molt4 721_B_lymphoblasts leukemiapromyelocytic_hl60 lymphomaburkittsDaudi leukemiachronicmyelogenous_k562 BM_CD71plusEarlyErythroid	AURKB H2AFZ MRPL37 H2AFX CCNA2 CDCA3 ESPL1 NCAPD3 SFRS2 NCAPD2 UHRF1 NUP43 NEK2 RECQL4 CDC20 PCNA HSPA14 LRRC14 GTSE1 FANCA RBBP4 CDC2 THOC4 POLA1 HMMR CDC45L USP39 BUB3 CDKN3 CCNB2 KIF20A KNTC1 TTK DTL USP1 SNRPA HMGB2 ELAC2 TCERG1 GINS1 CSTF1 KIF23 MCM8 ACYP1 CYCS NUSAP1 LAS1L MCM4 ECT2 MCM5 CKS1B KIAA0101 IARS CENPA MSH2 MSH5 RACGAP1 MLF1IP CKS2	V$ALPHACP1_01
V$NRF1_Q6	13.6595	0.15	0.1	Down	Pons Appendix skin ciliaryganglion TrigeminalGanglion atrioventricularnode DRG SuperiorCervicalGanglion SkeletalMuscle	XRCC6 LSM7 IARS2 CCT3 SLC35A4 NONO SFRS9 ZNF395 TMEM14B GNG5 MRPL34 BCL7B TMEM14A MCRS1 CAPNS1 RAN DHRS7B NCAPD3 RPS12 MYBBP1A RPS29 HEXIM1 ODC1 MAP2K2 RTCD1 DUSP22 RPS5 CCT5 COX6A1 GTF3A HTATIP2 UBE2G2 CDS2 SMAP1 COX17 CTBP1 SLC25A6 NDUFA11 POLR2F FAM98A POLR2J TFG POLR2B MRPL10 MRPL17 MPDU1 ILVBL CSNK1A1 SSRP1 TRIM28 YWHAE PPP2R4 USP48 PRPF4B CAPZA2 UNC50 EIF5A DDX27 ERP29 POLR2J2 TNKS2 SLTM MR…
V$TEL2_Q6	13.3338	0.15	0.3	Up	ColorectalAdenocarcinoma WHOLEBLOOD BM_CD33plusMyeloid PB_CD14plusMonocytes PB_BDCA4plusDentritic_Cells PB_CD56plusNKCells PB_CD4plusTcells PB_CD8plusTcells PB_CD19plusBcells BM_CD105plusEndothelial BM_CD34plus leukemialymphoblastic_molt4 721_B_lymphoblasts lymphomaburkittsRaji leukemiapromyelocytic_hl60 lymphomaburkittsDaudi leukemiachronicmyelogenous_k562 thymus Tonsil lymphnode BM_CD71plusEarl…	CCT2 SHKBP1 SFRS5 FAS SAP30L ZNF394 GTPBP4 MCRS1 NCAPD3 DCLRE1C RPS18 PPP1CA RFC4 RPS14 RPS13 RPS10 OSTF1 MYO9B TAGLN2 PFN1 DHX8 SUB1 CCT8 DPP3 NIF3L1 HERC4 TAF12 MED8 THOC4 WDR41 WDR46 TOP3B SERP1 RPL37 ABI1 EDEM2 CD2BP2 REXO4 GATAD2A EXOC3 SUPT4H1 TPRKB NASP HCLS1 RPL27 MARCH6 PSMD13 ANKRD49 SYF2 YKT6 CMTM6 TUSC4 CAPZA1 DDX27 BXDC1 HSPC152 PPP4C DDOST KIAA0323 SNRPA1 NUDT1 HLA-A PSD4 SUZ12 VAMP…
V$PU1_Q4	11.4966	0.05	0.1	Up	WHOLEBLOOD BM_CD33plusMyeloid PB_CD14plusMonocytes PB_BDCA4plusDentritic_Cells PB_CD56plusNKCells PB_CD4plusTcells PB_CD8plusTcells PB_CD19plusBcells lymphnode	CD53 CFP LILRA1 CLEC4A CAB39 VNN2 KLRB1 LILRB1 LILRB2 CD37 BIN2 TYROBP NCKAP1L ELF4 LPGAT1 WAS HSH2D STAT6 LPXN ALOX5AP PLEK TRIM22 TGFB1 TAPBP BCL2A1 STK4 ITGAL MCL1 DOCK2 TAGAP ITGB7 MTPN ARHGDIB MYO1F VAV1 POLD4 APOB48R CASP4 EVI2B CASP1 ZCCHC6 SP100 CTSS LCP1 INPP5D SELPLG GIMAP2 GIMAP4 RNASE6 CYBB
V$HIF1_Q5	8.75283	0.15	0.1	Down	Heart Liver Appendix ciliaryganglion TrigeminalGanglion atrioventricularnode DRG SuperiorCervicalGanglion SkeletalMuscle	MEF2A ZNF638 C7orf30 SSR1 SLC35A4 DDX18 CLK2 BTBD1 ZNF395 KRR1 RAN RPS12 FBXL5 ANAPC7 MCTS1 CHCHD2 ACD TMED10 MAP2K1 NDFIP1 SMAD2 IDI1 ZNF292 UBE2G2 PDIA6 NARF CREG1 ATP5O ANP32B TOP1MT NDUFA11 CBWD1 TOMM20 USP7 PPP6C TRIM28 MARCH6 RPL23 RPL22 BNIP3L PGK1 DNM2 PRPF4B CHMP4A DDX24 PGRMC2 DAP GNL3 MADD MAGOH PPP1CB TNKS2 SNX5 COX7C ENSA ARPC3 SLC30A1 ENTPD6 SDF4 NIPA2 CRBN CFDP1 DUT NBN RANBP6 RANB…
V$STAF_02	8.46408	0.15	0.1	Up	BM_CD105plusEndothelial BM_CD34plus leukemialymphoblastic_molt4 721_B_lymphoblasts lymphomaburkittsRaji leukemiapromyelocytic_hl60 lymphomaburkittsDaudi leukemiachronicmyelogenous_k562 BM_CD71plusEarlyErythroid	LDHB MRPL42 PRIM1 MRPL37 AUP1 PIM1 ESCO2 UXT RFC4 MTF2 SMARCAL1 AHCY NEK2 HMGCS1 XK PPCDC RPS29 RPS23 IKZF1 RPS8 FXR1 WDR67 PTCD3 CCT8 ENY2 COPS2 GTSE1 ST6GALNAC4 FANCG SYMPK TPX2 DGUOK NOC2L BLMH NUP205 KIAA1731 RPL30 BUB1 DHX15 BUB3 FEN1 BIRC5 SPATA5L1 RPL29 PSMD13 CD19 USP48 KIF20A ZNF451 ZNF184 RPS27A RPL36AL SNRPA1 PSMA5 CLPP CROP SNRPF BAT4 MRPS16 MRPS11 COX7C RPL8 XPOT ATP5J2 WDR8 IDH3B SS…
V$IRF_Q6_01	8.4173	0.1	0.2	Up	WHOLEBLOOD BM_CD33plusMyeloid PB_CD14plusMonocytes PB_BDCA4plusDentritic_Cells PB_CD56plusNKCells PB_CD4plusTcells PB_CD8plusTcells PB_CD19plusBcells BM_CD34plus 721_B_lymphoblasts lymphomaburkittsRaji leukemiapromyelocytic_hl60 lymphomaburkittsDaudi thymus Tonsil lymphnode bonemarrow	RARRES3 PVRIG ISG20 B2M DHX38 ISG15 VNN2 GBP5 BTN3A1 RPS12 BTN3A3 BTN3A2 OAS2 CD74 CD69 ZBTB48 FAM111A RPS8 LY86 TTC31 DOK2 RPL41 LRMP NMI GPR65 STAT6 LPXN CLEC2B AMICA1 SELL RPL24 TRIM22 RPL29 OGFR TAPBPL MICB ZC3HAV1 CHMP4A APOBEC3G APOBEC3F TAPBP MS4A1 CIITA CECR1 TNFRSF17 PSD4 SP110 ICOS RPL5 ADAM28 IGJ E2F3 CASP4 CASP1 SP100 GPR18 CTSS PSME1 PSMB10 TNFRSF1B IL2RG GIMAP2 RNASE6 CASP10 CYBB IR…
V$SP1_Q4_01	8.20332	0.15	0.1	Down	Pons Appendix skin ciliaryganglion TrigeminalGanglion atrioventricularnode DRG SuperiorCervicalGanglion SkeletalMuscle	MRPL40 LDHB PRR13 XRCC6 CCT2 CCT3 ZNF397 ZNF395 CRY1 TMEM14B GTPBP1 CAPNS1 SF3B14 ASCC2 NPTN FLII ADSL ATP6V0C PFN1 SERF2 OSBPL2 FAM108A1 ATR WDR61 C22orf13 C14orf119 SEPHS1 QARS GLI4 KDELR2 STX4 PEPD ACO2 POLR1D RAB4B RBBP7 LRPAP1 SRP9 POLR2K YPEL5 POLR2B MIF TRIM28 PCK2 TADA3L TFRC CSNK1D SYF2 YWHAQ ATOX1 SNRPD3 PGRMC2 AKR7A3 PQLC1 CUTA FAM18B GNS SLTM ZFAND5 DAZAP2 UBE2D3 RPL3 MEA1 APEH HDAC1 …
